# Supplementary material for: Diving into the proteomic atlas of SARS-CoV-2 infected cells
Source: Sci Rep. 2024 Mar 28;14:7375. doi: 10.1038/s41598-024-56328-3 (PMC10978884; doi:10.1038/s41598-024-56328-3)
Supplement: Supplementary file 2 — Supplementary Table 1. [file 41598_2024_56328_MOESM2_ESM.xlsx]

## Sheet: Astrocytes
	Accession	Peptide count	Unique peptides	Confidence score	Anova (p)	q Value	Max fold change	Power	Highest mean condition	Lowest mean condition	Description	VCC_A02_23062020.CTRL	VCC_A02_23062020_2.CTRL	VCC_A02_23062020_3.CTRL	VCC_A08_23062020.CTRL	VCC_A08_23062020_2.CTRL	VCC_A08_23062020_3.CTRL	VCC_A05_23062020.COVID	VCC_A05_23062020_2.COVID	VCC_A05_23062020_3.COVID	VCC_A11_23062020.COVID	VCC_A11_23062020_2.COVID	VCC_A11_23062020_3.COVID	median CTRL	median COVID	fc	log2(fc)	-log10(p)	gene name
1	P02452	59	41	380.646	1.91065e-06	0.000270965	1.11743	1	CTRL	COVID	Collagen alpha-1(I) chain OS=Homo sapiens OX=9606 GN=COL1A1 PE=1 SV=5	272881	266602	269909	261770	261196	269630	239997	245599	241459	234634	231398	240553	266998	238940	0.894913	-0.160181	5.71882	COL1A1
2	O00764	5	3	30.0419	2.89917e-06	0.000270965	1.15788	1	CTRL	COVID	Pyridoxal kinase OS=Homo sapiens OX=9606 GN=PDXK PE=1 SV=1	10369.9	10147.1	10134.4	9867.51	10638.7	10426.3	9034.52	8825.78	9018.25	8402.61	8877.42	9028.37	10264	8864.49	0.86365	-0.211481	5.53773	PDXK
11	Q9UBF2	21	5	126.534	7.91487e-06	0.000270965	1.20691	1	CTRL	COVID	Coatomer subunit gamma-2 OS=Homo sapiens OX=9606 GN=COPG2 PE=1 SV=1	181087	182043	190285	187422	193211	201472	162750	163571	159936	150038	152335	152222	189253	156808	0.828564	-0.271316	5.10156	COPG2
12	Q99878	22	11	99.9705	8.42499e-06	0.000270965	1.55882	1	CTRL	COVID	Histone H2A type 1-J OS=Homo sapiens OX=9606 GN=H2AC14 PE=1 SV=3	745791	750566	760542	631477	579346	613575	442310	411043	411758	457775	455721	439590	680216	436366	0.641511	-0.640454	5.07443	H2AC14
14	Q93079	20	9	142.471	1.34694e-05	0.000379054	1.34445	1	CTRL	COVID	Histone H2B type 1-H OS=Homo sapiens OX=9606 GN=H2BC9 PE=1 SV=3	661328	650960	688470	546642	624975	576948	455711	471968	449168	481138	467632	463133	624887	464792	0.743801	-0.427012	4.87065	H2BC9
16	P35052	10	5	54.8619	2.24095e-05	0.00056057	1.22251	0.999998	CTRL	COVID	Glypican-1 OS=Homo sapiens OX=9606 GN=GPC1 PE=1 SV=2	88510.6	85812.8	89253.2	81449.2	83758.5	85509.8	73731.5	74990.4	71819.9	65579.6	68632.6	65931.7	85715.7	70114.3	0.817987	-0.289851	4.64957	GPC1
17	O14561	1	1	7.3132	3.22876e-05	0.000742608	1.66507	0.999994	CTRL	COVID	Acyl carrier protein_ mitochondrial OS=Homo sapiens OX=9606 GN=NDUFAB1 PE=1 SV=3	10533.9	10268.9	9375.91	10511.3	8434.33	9273.38	5204.86	4998.58	4942.15	6752.07	6277.34	6897.23	9732.96	5845.37	0.600575	-0.735584	4.49096	NDUFAB1
19	Q00341	22	8	135.425	3.81533e-05	0.000799743	1.18204	0.99999	CTRL	COVID	Vigilin OS=Homo sapiens OX=9606 GN=HDLBP PE=1 SV=2	153584	150476	141130	152044	146801	145043	133684	131915	126009	120904	118959	120683	148180	125359	0.845994	-0.24128	4.41847	HDLBP
20	P13489	17	8	135.998	3.99812e-05	0.000799743	1.19226	0.999988	CTRL	COVID	Ribonuclease inhibitor OS=Homo sapiens OX=9606 GN=RNH1 PE=1 SV=2	145675	146433	134135	138011	137743	138139	114976	114801	107886	122563	121111	123323	140022	117443	0.838746	-0.253694	4.39814	RNH1
21	P20290	4	2	31.8279	4.08697e-05	0.000799743	1.45446	0.999987	CTRL	COVID	Transcription factor BTF3 OS=Homo sapiens OX=9606 GN=BTF3 PE=1 SV=1	8898.27	8363.77	7760.4	8204.45	7355.8	6693.18	5963.98	5964.25	5484.92	5090.26	5081.17	4919.56	7879.31	5417.35	0.687542	-0.540481	4.3886	BTF3
23	P35749	114	41	794.109	4.68757e-05	0.000844266	1.15983	0.99998	CTRL	COVID	Myosin-11 OS=Homo sapiens OX=9606 GN=MYH11 PE=1 SV=3	2.47196e+06	2.42937e+06	2.46782e+06	2.24904e+06	2.2703e+06	2.29783e+06	2.04317e+06	2.10456e+06	1.97118e+06	1.99405e+06	2.12124e+06	1.99717e+06	2.36439e+06	2.03856e+06	0.862193	-0.213917	4.32905	MYH11
24	Q15004	2	1	10.0443	5.01874e-05	0.000861749	1.28377	0.999975	COVID	CTRL	PCNA-associated factor OS=Homo sapiens OX=9606 GN=PCLAF PE=1 SV=1	2552.79	2659.35	2907.36	2728.18	2527.93	2531.1	3046.31	3307.84	3248.14	3566.19	3595.65	3656.46	2651.12	3403.43	1.28377	0.360389	4.29941	PCLAF
30	P36871	4	2	26.8621	6.12434e-05	0.000861749	1.17406	0.999956	COVID	CTRL	Phosphoglucomutase-1 OS=Homo sapiens OX=9606 GN=PGM1 PE=1 SV=3	8600.26	8895.98	8270.56	9152.64	8219.72	8445.91	10641.8	10225.3	10130.4	9367.2	10223.4	9975.88	8597.51	10094	1.17406	0.231506	4.21294	PGM1
31	P29692	4	2	21.4827	7.73149e-05	0.00103404	2.10606	0.999915	CTRL	COVID	Elongation factor 1-delta OS=Homo sapiens OX=9606 GN=EEF1D PE=1 SV=5	202139	227980	259142	185441	201995	218820	128600	124911	118526	98142.9	77599.9	67358.8	215920	102523	0.47482	-1.07455	4.11174	EEF1D
32	Q9Y2L1	8	2	43.0017	7.80808e-05	0.00103404	2.00652	0.999912	CTRL	COVID	Exosome complex exonuclease RRP44 OS=Homo sapiens OX=9606 GN=DIS3 PE=1 SV=2	214157	240762	272342	193300	211127	229229	140086	135024	130924	107220	86483.2	78511.2	226819	113041	0.498376	-1.00469	4.10746	DIS3
34	P04843	29	17	177.437	9.47932e-05	0.00118562	1.1895	0.999853	CTRL	COVID	Dolichyl-diphosphooligosaccharide--protein glycosyltransferase subunit 1 OS=Homo sapiens OX=9606 GN=RPN1 PE=1 SV=1	578475	569231	593697	552923	544157	561862	463231	465247	430723	499417	503083	496944	566724	476441	0.840693	-0.25035	4.02322	RPN1
35	Q15758	4	3	22.8223	0.000109042	0.00132698	1.18217	0.999789	COVID	CTRL	Neutral amino acid transporter B(0) OS=Homo sapiens OX=9606 GN=SLC1A5 PE=1 SV=2	23001.4	22403.2	21581.9	22962	23602.9	23964.6	26130.7	26842.7	24924.7	29165.3	27516.6	27987.9	22919.3	27094.7	1.18217	0.241443	3.96241	SLC1A5
36	Q9NRG0	1	1	6.1951	0.000167811	0.00198842	1.18707	0.999408	COVID	CTRL	Chromatin accessibility complex protein 1 OS=Homo sapiens OX=9606 GN=CHRAC1 PE=1 SV=1	4294.44	4505.53	4926.27	4586.22	4415.42	4644.72	4971.28	5589.41	5168.82	5734.29	5436.34	5593.08	4562.1	5415.54	1.18707	0.247407	3.77518	CHRAC1
37	P11413	9	6	49.3361	0.000213902	0.00244104	1.26042	0.998989	CTRL	COVID	Glucose-6-phosphate 1-dehydrogenase OS=Homo sapiens OX=9606 GN=G6PD PE=1 SV=4	105483	97225.3	115261	103082	118573	120332	83064.2	82924.4	87266.2	88582.2	86751.8	95012	109993	87266.8	0.793387	-0.333904	3.66979	G6PD
38	Q6S8J3	35	1	362.129	0.000220774	0.00244104	1.11322	0.998919	CTRL	COVID	POTE ankyrin domain family member E OS=Homo sapiens OX=9606 GN=POTEE PE=2 SV=3	2.68714e+06	2.66508e+06	2.62714e+06	2.66794e+06	2.62777e+06	2.77274e+06	2.34909e+06	2.36284e+06	2.33436e+06	2.35739e+06	2.61372e+06	2.39831e+06	2.67464e+06	2.40262e+06	0.898297	-0.154736	3.65605	POTEE
39	O15085	5	1	26.5585	0.000222274	0.00244104	1.08511	0.998903	COVID	CTRL	Rho guanine nucleotide exchange factor 11 OS=Homo sapiens OX=9606 GN=ARHGEF11 PE=1 SV=1	12090.2	12692.7	12679.5	12684.1	12255	12098.4	13259.4	13777.2	13118	13671.6	13111.6	13902.6	12416.6	13473.4	1.08511	0.117839	3.65311	ARHGEF11
40	Q15018	3	2	23.9496	0.000252408	0.00270598	1.7646	0.99857	COVID	CTRL	BRISC complex subunit Abraxas 2 OS=Homo sapiens OX=9606 GN=ABRAXAS2 PE=1 SV=2	5496.43	5577.23	4990.94	8380.51	6568.07	7513.08	9583.69	9315.24	10454.2	12577.2	12767.9	13285.4	6421.04	11330.6	1.7646	0.819344	3.5979	ABRAXAS2
41	Q5T655	23	6	147.951	0.000278202	0.00273019	1.1017	0.998257	CTRL	COVID	Cilia- and flagella-associated protein 58 OS=Homo sapiens OX=9606 GN=CFAP58 PE=1 SV=1	173285	172330	178878	163985	173408	167055	150268	161066	160678	153669	157488	150785	171490	155659	0.907685	-0.139737	3.55564	CFAP58
46	Q8NB14	5	1	22.4755	0.000292447	0.00273019	1.34367	0.998075	CTRL	COVID	Ubiquitin carboxyl-terminal hydrolase 38 OS=Homo sapiens OX=9606 GN=USP38 PE=1 SV=2	57042.4	55860.2	55457	59797.6	56236.3	63633	39953.1	49771.9	48801.7	37269.5	44867.7	38347.2	58004.4	43168.5	0.744228	-0.426183	3.53395	USP38
47	Q15056	6	3	44.934	0.00029711	0.00273019	1.80597	0.998014	CTRL	COVID	Eukaryotic translation initiation factor 4H OS=Homo sapiens OX=9606 GN=EIF4H PE=1 SV=5	21665.4	22176.1	21068.3	20318.8	18823	18704.9	15095.9	13505.6	13317.8	8763.89	9431.56	7858.08	20459.4	11328.8	0.55372	-0.852771	3.52708	EIF4H
48	P08134	10	5	89.2149	0.000363038	0.00324713	1.30627	0.997078	CTRL	COVID	Rho-related GTP-binding protein RhoC OS=Homo sapiens OX=9606 GN=RHOC PE=1 SV=1	87961.3	89803.6	85866.6	76143.2	84480.8	91571.9	70908.7	71910.5	72438.4	55828.9	61113	62686.2	85971.2	65814.3	0.765539	-0.385453	3.44005	RHOC
49	Q96NW4	4	2	24.4769	0.000367789	0.00324713	1.16947	0.997006	COVID	CTRL	Ankyrin repeat domain-containing protein 27 OS=Homo sapiens OX=9606 GN=ANKRD27 PE=1 SV=2	27389.6	27755.5	28730.1	26269.2	28621.5	25134.4	30569.5	31265.6	32845.9	31450	34921.8	30623.7	27316.7	31946.1	1.16947	0.225856	3.4344	ANKRD27
50	O43175	12	9	95.1746	0.000398562	0.00345115	1.17628	0.996526	COVID	CTRL	D-3-phosphoglycerate dehydrogenase OS=Homo sapiens OX=9606 GN=PHGDH PE=1 SV=4	56309.2	55253.9	61486.4	61185.3	66064.6	64499.7	69512	70149.2	69582	74146.2	71898.4	73817.8	60799.8	71517.6	1.17628	0.23423	3.3995	PHGDH
51	P50991	22	10	125.92	0.000452215	0.00383175	1.14202	0.995636	CTRL	COVID	T-complex protein 1 subunit delta OS=Homo sapiens OX=9606 GN=CCT4 PE=1 SV=4	515665	504189	533806	545688	543777	551253	453713	447936	432571	482894	491378	488639	532396	466188	0.875642	-0.191587	3.34466	CCT4
52	O75608	1	1	6.2117	0.000459536	0.00383175	1.32627	0.99551	CTRL	COVID	Acyl-protein thioesterase 1 OS=Homo sapiens OX=9606 GN=LYPLA1 PE=1 SV=1	2542.3	2534.77	2374.55	2493.68	2916.05	3181.53	2046.75	2093.5	2266.24	1944.77	1897.62	1847.34	2673.81	2016.03	0.753993	-0.407377	3.33768	LYPLA1
53	P00403	2	2	24.1315	0.000585414	0.00422831	1.52066	0.993198	COVID	CTRL	Cytochrome c oxidase subunit 2 OS=Homo sapiens OX=9606 GN=MT-CO2 PE=1 SV=1	7750.54	7090.96	7221.46	7926.3	6337.38	7088.42	9610.75	9191.88	8765.39	13245.5	12712.7	12493.1	7235.84	11003.2	1.52066	0.604693	3.23254	MT-CO2
54	O00469	24	12	156.07	0.000586972	0.00422831	1.13007	0.993168	CTRL	COVID	Procollagen-lysine_2-oxoglutarate 5-dioxygenase 2 OS=Homo sapiens OX=9606 GN=PLOD2 PE=1 SV=2	1.35147e+06	1.31068e+06	1.3576e+06	1.49993e+06	1.44209e+06	1.46039e+06	1.24733e+06	1.21834e+06	1.20339e+06	1.25332e+06	1.30603e+06	1.22438e+06	1.40369e+06	1.24213e+06	0.884904	-0.176407	3.23138	PLOD2
55	Q00839	29	19	175.151	0.000587657	0.00422831	1.10333	0.993154	COVID	CTRL	Heterogeneous nuclear ribonucleoprotein U OS=Homo sapiens OX=9606 GN=HNRNPU PE=1 SV=6	191603	190852	184438	195535	198296	196759	205709	203378	205897	221061	220963	220080	192914	212848	1.10333	0.141869	3.23088	HNRNPU
62	P27824	20	12	143.699	0.000605437	0.00425952	1.10485	0.992808	COVID	CTRL	Calnexin OS=Homo sapiens OX=9606 GN=CANX PE=1 SV=2	151819	151313	146614	137470	150876	151534	161399	166325	155570	170235	166047	163329	148271	163818	1.10485	0.143854	3.21793	CANX
63	P08670	140	99	928.06	0.000629464	0.00436042	1.39914	0.992334	CTRL	COVID	Vimentin OS=Homo sapiens OX=9606 GN=VIM PE=1 SV=4	6.47576e+06	6.5569e+06	6.53007e+06	4.4963e+06	5.20663e+06	5.11474e+06	4.01295e+06	4.18604e+06	4.02115e+06	4.01584e+06	4.16241e+06	4.17415e+06	5.73007e+06	4.09542e+06	0.714725	-0.484539	3.20103	VIM
64	Q6NYC8	6	4	37.2139	0.000683007	0.00465964	1.22127	0.991253	COVID	CTRL	Phostensin OS=Homo sapiens OX=9606 GN=PPP1R18 PE=1 SV=1	35779.7	34694.1	38784.7	41561.8	39675.8	41604.1	43894.8	44839.1	44772.3	48761.6	49380.7	51809.7	38683.4	47243	1.22127	0.288388	3.16557	PPP1R18
66	P63261	72	28	489.241	0.000802447	0.00531347	1.196	0.988741	CTRL	COVID	Actin_ cytoplasmic 2 OS=Homo sapiens OX=9606 GN=ACTG1 PE=1 SV=1	6.81165e+06	6.87877e+06	6.79773e+06	5.8304e+06	6.15122e+06	6.41946e+06	5.54612e+06	5.81095e+06	5.61199e+06	4.85173e+06	5.48641e+06	5.20872e+06	6.48154e+06	5.41932e+06	0.836117	-0.258223	3.09558	ACTG1
69	P07339	20	16	154.581	0.000947937	0.00601163	1.12425	0.985541	COVID	CTRL	Cathepsin D OS=Homo sapiens OX=9606 GN=CTSD PE=1 SV=1	233895	227066	236687	239055	229930	243395	254102	248823	250900	281263	280435	269695	235005	264203	1.12425	0.168957	3.02322	CTSD
70	Q6NXT2	10	3	45.0729	0.000972426	0.00608129	1.29666	0.984991	CTRL	COVID	Histone H3.3C OS=Homo sapiens OX=9606 GN=H3-5 PE=1 SV=3	58538.5	59221.2	52406.9	49125.7	46618.5	44877.8	39678.5	36194.5	37996.5	40326.3	40740.5	44747.7	51798.1	39947.4	0.771213	-0.374799	3.01214	H3-5
72	P00558	43	28	327.217	0.00104956	0.00638625	1.26687	0.983241	CTRL	COVID	Phosphoglycerate kinase 1 OS=Homo sapiens OX=9606 GN=PGK1 PE=1 SV=3	586233	615667	543873	496515	473802	499820	446272	469878	422523	390745	416698	392354	535985	423078	0.789347	-0.341268	2.97899	PGK1
74	P43686	3	2	25.5031	0.00136413	0.00808189	1.17815	0.975926	CTRL	COVID	26S proteasome regulatory subunit 6B OS=Homo sapiens OX=9606 GN=PSMC4 PE=1 SV=2	11788.7	11421.8	11705.7	13134.3	12021.1	11333.4	10247.7	8962.94	9466.63	10972.3	10461.9	10496.4	11900.8	10101.3	0.848791	-0.236518	2.86514	PSMC4
77	Q13148	11	5	66.557	0.00152549	0.00869466	1.31927	0.972116	COVID	CTRL	TAR DNA-binding protein 43 OS=Homo sapiens OX=9606 GN=TARDBP PE=1 SV=1	53175.5	59062.5	54995.7	65903.1	59232	59993.7	68071.2	68606.4	67364.5	87511.2	85283.7	88025.3	58727.1	77477.1	1.31927	0.399743	2.81659	TARDBP
78	P36957	2	2	11.8711	0.00167722	0.00943997	1.27947	0.968522	COVID	CTRL	Dihydrolipoyllysine-residue succinyltransferase component of 2-oxoglutarate dehydrogenase complex_ mitochondrial OS=Homo sapiens OX=9606 GN=DLST PE=1 SV=4	8393.65	8478.63	9920.34	11664.9	9748.1	11413.2	12329.1	12334.7	12756.7	12239.3	13032.1	13588.2	9936.45	12713.4	1.27947	0.355543	2.77541	DLST
79	O14796	1	1	11.0472	0.00180986	0.0100608	1.15555	0.965381	CTRL	COVID	SH2 domain-containing protein 1B OS=Homo sapiens OX=9606 GN=SH2D1B PE=1 SV=2	6065.82	5733.81	5971.79	6576.7	6495.2	6210.2	5928.34	5367.38	5572.44	5206.87	4979.25	5011.29	6175.59	5344.26	0.865385	-0.208586	2.74236	SH2D1B
80	P55290	3	2	16.7315	0.00209622	0.0115105	1.29148	0.958634	COVID	CTRL	Cadherin-13 OS=Homo sapiens OX=9606 GN=CDH13 PE=1 SV=1	5520.76	5253.18	4433.73	5679.15	4485.66	5006.22	7174.96	6582.18	5837.75	7562.32	5723.68	6352.74	5063.12	6538.94	1.29148	0.369031	2.67856	CDH13
84	Q9Y295	6	4	32.3267	0.00234431	0.012274	1.11788	0.952849	CTRL	COVID	Developmentally-regulated GTP-binding protein 1 OS=Homo sapiens OX=9606 GN=DRG1 PE=1 SV=1	20462.8	20391.6	21102.6	24079.2	21524	22565.7	19403.2	18706.5	19570.8	19569.2	19565.8	19589.1	21687.7	19400.8	0.894553	-0.160761	2.62999	DRG1
87	Q9Y2B0	4	4	23.1892	0.00279799	0.0140502	1.30013	0.94247	CTRL	COVID	Protein canopy homolog 2 OS=Homo sapiens OX=9606 GN=CNPY2 PE=1 SV=1	9880.5	10385.1	9518.49	8792.89	8222.27	6901.68	6985.57	6859.72	6579.86	7593.78	6801.92	6483.29	8950.15	6884.03	0.769152	-0.37866	2.55315	CNPY2
88	Q71DI3	7	1	65.0443	0.00280837	0.0140502	1.3567	0.942236	CTRL	COVID	Histone H3.2 OS=Homo sapiens OX=9606 GN=H3C15 PE=1 SV=3	58216.6	54949.3	46912.6	41432.6	40044.7	39312	33895.3	31354.6	32338.6	35392	35592.3	38450.6	46811.3	34503.9	0.737085	-0.440097	2.55154	H3C15
89	P35268	6	4	48.2438	0.00308132	0.0152464	1.35406	0.936138	CTRL	COVID	60S ribosomal protein L22 OS=Homo sapiens OX=9606 GN=RPL22 PE=1 SV=2	60092.6	62428.5	58819.6	52944.3	49083.5	54491.7	46365.5	49342	47792.4	32139.6	37539.3	36336.9	56310	41586	0.738518	-0.437296	2.51126	RPL22
90	Q99832	15	8	114.502	0.00335662	0.016428	1.13662	0.930102	CTRL	COVID	T-complex protein 1 subunit eta OS=Homo sapiens OX=9606 GN=CCT7 PE=1 SV=2	93808.6	90942.1	90522.2	103501	98009	100096	78804.8	80308	82062.4	89212.9	92320	84829.6	96146.6	84589.6	0.879799	-0.184755	2.4741	CCT7
91	O60701	7	4	42.5083	0.00342201	0.016568	1.21401	0.928685	CTRL	COVID	UDP-glucose 6-dehydrogenase OS=Homo sapiens OX=9606 GN=UGDH PE=1 SV=1	15457.1	15611.8	14772.1	12856.8	12724.8	12555.1	11749.1	12671.4	10305.8	11782.6	11416.8	11247.9	13996.3	11528.9	0.823716	-0.279782	2.46572	UGDH
92	P17661	38	12	224.973	0.0036809	0.0176318	1.28463	0.923142	CTRL	COVID	Desmin OS=Homo sapiens OX=9606 GN=DES PE=1 SV=3	739600	781472	748985	591663	582703	605166	495637	512261	464665	541289	543037	595451	674932	525390	0.778435	-0.361352	2.43405	DES
93	Q8WVM8	3	2	20.7739	0.00382643	0.0180498	1.23433	0.920071	COVID	CTRL	Sec1 family domain-containing protein 1 OS=Homo sapiens OX=9606 GN=SCFD1 PE=1 SV=4	56608.3	54492.3	59547.3	44315.7	43579.6	48196	67030.6	59429.4	61709.1	60169.1	63252.3	67026.2	51123.2	63102.8	1.23433	0.303725	2.41721	SCFD1
95	P30536	1	1	5.825	0.0039139	0.0181681	1.49541	0.918241	CTRL	COVID	Translocator protein OS=Homo sapiens OX=9606 GN=TSPO PE=1 SV=3	368.647	332.908	354.628	348.689	351.317	283.825	255.277	280.626	299.477	198.412	162.542	167.852	340.002	227.364	0.668714	-0.580539	2.40739	TSPO
99	O14983	10	2	55.2428	0.00441303	0.0196737	1.48846	0.90802	COVID	CTRL	Sarcoplasmic/endoplasmic reticulum calcium ATPase 1 OS=Homo sapiens OX=9606 GN=ATP2A1 PE=1 SV=1	51990.7	50821.7	50241.6	47052.5	45874.2	49047	56909.7	57553.7	56678.9	89987.9	88499.9	89505.7	49171.3	73189.3	1.48846	0.573817	2.35526	ATP2A1
100	P68431	7	1	69.3367	0.00506309	0.0221264	1.48965	0.895254	CTRL	COVID	Histone H3.1 OS=Homo sapiens OX=9606 GN=H3C1 PE=1 SV=2	69769.2	64608.7	53051.5	42140.6	40565.3	39720	34367	31692.8	32524.7	35469.8	35577.8	38373.7	51642.5	34667.6	0.671299	-0.574972	2.29558	H3C1
101	Q8N0U7	4	1	27.4263	0.00511061	0.0221264	1.24818	0.894344	COVID	CTRL	Uncharacterized protein C1orf87 OS=Homo sapiens OX=9606 GN=C1orf87 PE=2 SV=1	19878.2	20036.6	21026	19035.3	23846.4	19169.1	22529.2	22177.7	24975	26083.1	31113	26637.5	20498.6	25585.9	1.24818	0.319824	2.29153	C1orf87
102	Q9BYX7	9	2	93.7573	0.00521196	0.0221387	1.12592	0.892413	CTRL	COVID	Putative beta-actin-like protein 3 OS=Homo sapiens OX=9606 GN=POTEKP PE=5 SV=1	1.48105e+06	1.4399e+06	1.44448e+06	1.63304e+06	1.57171e+06	1.64137e+06	1.39789e+06	1.38762e+06	1.38009e+06	1.26835e+06	1.46545e+06	1.28198e+06	1.53526e+06	1.36356e+06	0.888164	-0.171102	2.283	POTEKP
103	P84085	5	1	28.5431	0.00523627	0.0221387	1.08657	0.891953	CTRL	COVID	ADP-ribosylation factor 5 OS=Homo sapiens OX=9606 GN=ARF5 PE=1 SV=2	9375.17	9850.97	9438.33	8760.65	8769.43	9523.7	8062.95	8663.01	8752.28	8788.55	8457.68	8554.33	9286.38	8546.47	0.920323	-0.119787	2.28098	ARF5
104	P47755	3	1	16.8069	0.00526095	0.0221387	1.3035	0.891485	CTRL	COVID	F-actin-capping protein subunit alpha-2 OS=Homo sapiens OX=9606 GN=CAPZA2 PE=1 SV=3	70902.7	73328.3	70808.4	47126.8	64328.9	66208.4	43938	50973.7	50991.4	49936.1	53585.7	51843.8	65450.6	50211.5	0.767166	-0.38239	2.27894	CAPZA2
105	Q9BYZ2	11	8	87.8036	0.00535034	0.0221894	1.23522	0.8898	CTRL	COVID	L-lactate dehydrogenase A-like 6B OS=Homo sapiens OX=9606 GN=LDHAL6B PE=1 SV=3	71082.4	73072.5	74796.5	54507.9	66691.5	65375.7	59486.8	56782.8	58889.1	47234.1	54030.1	51879.5	67587.8	54717.1	0.809571	-0.304771	2.27162	LDHAL6B
106	P62805	32	23	195.549	0.00537156	0.0221894	1.63406	0.889402	CTRL	COVID	Histone H4 OS=Homo sapiens OX=9606 GN=H4C1 PE=1 SV=2	1.01445e+06	993726	998106	507782	659191	613252	470167	581607	498431	446345	472749	459919	797751	488203	0.611974	-0.708458	2.2699	H4C1
107	Q13740	11	1	72.2127	0.00547774	0.0224223	1.1046	0.887417	COVID	CTRL	CD166 antigen OS=Homo sapiens OX=9606 GN=ALCAM PE=1 SV=2	69155.2	65365	69750.9	71431.5	79653.4	72729.5	79392.8	76902.4	77004.2	82110.7	79352.6	78102.6	71347.6	78810.9	1.1046	0.14353	2.2614	ALCAM
108	P57088	1	1	6.4514	0.00586968	0.0238102	1.67538	0.880217	CTRL	COVID	Transmembrane protein 33 OS=Homo sapiens OX=9606 GN=TMEM33 PE=1 SV=2	3497.58	3431.85	3608.09	3589.43	2219.69	2694.76	2566.81	2045.21	2489.76	1531.19	1633.34	1099.08	3173.56	1894.23	0.596878	-0.744491	2.23139	TMEM33
109	P18085	5	1	37.6095	0.00593881	0.0238755	1.20536	0.878967	CTRL	COVID	ADP-ribosylation factor 4 OS=Homo sapiens OX=9606 GN=ARF4 PE=1 SV=3	44547.1	46624.8	46422.3	39757.1	39993.2	39255.3	37924.6	37144.6	41045.5	32638.5	32371.9	31756.7	42766.6	35480.3	0.829626	-0.269466	2.2263	ARF4
110	P67809	11	9	88.7702	0.0063206	0.0251855	1.26848	0.872171	CTRL	COVID	Y-box-binding protein 1 OS=Homo sapiens OX=9606 GN=YBX1 PE=1 SV=3	82696.3	77095.1	76963.9	59198.7	60901.2	59435.1	52989.8	50149.6	53744.5	57557.9	56068.6	57669.1	69381.7	54696.6	0.788343	-0.343105	2.19924	YBX1
111	Q9H361	17	2	120.508	0.00646402	0.0255311	1.35218	0.869662	COVID	CTRL	Polyadenylate-binding protein 3 OS=Homo sapiens OX=9606 GN=PABPC3 PE=1 SV=2	83301.6	83653.2	80415.6	61998	76497	73908.7	86139.4	92453.5	83499.6	118137	118320	123146	76629	103616	1.35218	0.435283	2.1895	PABPC3
114	Q562R1	20	2	198.414	0.00712698	0.0274278	1.21912	0.858374	CTRL	COVID	Beta-actin-like protein 2 OS=Homo sapiens OX=9606 GN=ACTBL2 PE=1 SV=2	3.04191e+06	2.95313e+06	2.96462e+06	2.2763e+06	2.68341e+06	2.58833e+06	2.37073e+06	2.58489e+06	2.31996e+06	2.04203e+06	2.15759e+06	2.06541e+06	2.75128e+06	2.25677e+06	0.820261	-0.285846	2.14709	ACTBL2
115	P43652	6	4	37.0364	0.00727092	0.0277446	1.14349	0.855987	COVID	CTRL	Afamin OS=Homo sapiens OX=9606 GN=AFM PE=1 SV=1	28484.2	30716.4	28405.6	25847.3	24806.2	25145.5	29477.2	31858.4	29157.5	33365.8	31894.5	31098.4	27234.2	31141.9	1.14349	0.19344	2.13841	AFM
116	Q9Y3D6	1	1	6.0298	0.00755903	0.0286016	1.2749	0.851274	COVID	CTRL	Mitochondrial fission 1 protein OS=Homo sapiens OX=9606 GN=FIS1 PE=1 SV=2	2216.84	2150.41	2249.51	3104.68	2785.68	2746.94	3120.04	2819.64	2994.69	3587.98	3286.98	3638.07	2542.34	3241.23	1.2749	0.350385	2.12153	FIS1
119	O75718	7	2	42.4118	0.00865027	0.0319258	1.13429	0.834169	COVID	CTRL	Cartilage-associated protein OS=Homo sapiens OX=9606 GN=CRTAP PE=1 SV=1	33527.4	34047	34951.6	31145	28573.9	29432	39373.4	37024.4	34667.9	34831.1	35044.4	36475.1	31946.2	36236.1	1.13429	0.181783	2.06297	CRTAP
120	P16615	25	12	163.938	0.00878749	0.0321685	1.30339	0.832096	COVID	CTRL	Sarcoplasmic/endoplasmic reticulum calcium ATPase 2 OS=Homo sapiens OX=9606 GN=ATP2A2 PE=1 SV=1	120858	118022	118153	104804	97199.6	97396.2	120257	131549	114580	168980	158634	161584	109405	142597	1.30339	0.382264	2.05613	ATP2A2
121	P62873	8	4	46.7628	0.00910912	0.033077	1.17965	0.827304	COVID	CTRL	Guanine nucleotide-binding protein G(I)/G(S)/G(T) subunit beta-1 OS=Homo sapiens OX=9606 GN=GNB1 PE=1 SV=3	38209.5	39648.4	41835.4	49864.3	43007.2	45707.3	46358.7	47882.7	47871.9	55427.8	50970.8	56159.1	43045.3	50778.5	1.17965	0.238361	2.04052	GNB1
123	Q6ZXV5	11	2	61.6727	0.00953204	0.0340633	1.10045	0.821136	COVID	CTRL	Protein O-mannosyl-transferase TMTC3 OS=Homo sapiens OX=9606 GN=TMTC3 PE=1 SV=2	35242.5	34024.1	34665.9	37268.6	33808.8	36873.7	37501.8	36293.6	39007.7	42827	37363.4	40173.6	35313.9	38861.2	1.10045	0.138093	2.02081	TMTC3
125	Q13126	4	1	25.735	0.00995899	0.0349872	1.33785	0.815056	CTRL	COVID	S-methyl-5'-thioadenosine phosphorylase OS=Homo sapiens OX=9606 GN=MTAP PE=1 SV=2	38003.8	38848.4	40855.5	28015.3	42542.6	34951.2	30032.6	30998.3	32871.4	21684.4	22918.5	28341.6	37202.8	27807.8	0.747466	-0.419921	2.00178	MTAP
126	Q9NR31	10	5	76.3154	0.0100237	0.0349872	1.46873	0.814147	CTRL	COVID	GTP-binding protein SAR1a OS=Homo sapiens OX=9606 GN=SAR1A PE=1 SV=1	379003	421760	355972	396233	321784	371622	271745	345377	350558	183092	203363	175328	374396	254911	0.680859	-0.554572	1.99897	SAR1A
128	P15259	7	1	71.5386	0.0108782	0.0373902	1.22491	0.80244	COVID	CTRL	Phosphoglycerate mutase 2 OS=Homo sapiens OX=9606 GN=PGAM2 PE=1 SV=3	83286.3	78164.1	77370	98446.6	83506.9	86767.8	96793.9	90716.5	88284.7	119845	112211	113840	84590.3	103615	1.22491	0.292672	1.96344	PGAM2
129	P13010	19	11	126.431	0.0109951	0.0375057	1.14974	0.800879	CTRL	COVID	X-ray repair cross-complementing protein 5 OS=Homo sapiens OX=9606 GN=XRCC5 PE=1 SV=3	240790	242383	237626	276958	230360	261522	215333	231639	240145	194476	218885	195158	248273	215939	0.869766	-0.201302	1.9588	XRCC5
131	P61586	13	7	75.3143	0.0114384	0.0384354	1.15254	0.795047	CTRL	COVID	Transforming protein RhoA OS=Homo sapiens OX=9606 GN=RHOA PE=1 SV=1	87619.1	88533.1	85050.7	78714.8	86778.3	93502.3	79992.8	82702	82564.6	66303	67850.5	71936.3	86699.7	75224.9	0.867649	-0.204817	1.94164	RHOA
132	Q96IZ0	7	3	44.3667	0.0119895	0.0399887	1.26562	0.787979	CTRL	COVID	PRKC apoptosis WT1 regulator protein OS=Homo sapiens OX=9606 GN=PAWR PE=1 SV=1	40369.2	43339	40429	43330.6	39992.2	44566	34273.5	41011.3	40500.7	26553.6	30012.7	26780.6	42004.3	33188.7	0.790127	-0.339844	1.9212	PAWR
133	Q14315	108	57	728.622	0.0124213	0.0411243	1.1427	0.782574	CTRL	COVID	Filamin-C OS=Homo sapiens OX=9606 GN=FLNC PE=1 SV=3	1.18769e+06	1.17704e+06	1.17253e+06	939678	1.02479e+06	1.00157e+06	929083	981729	961790	918754	965051	934778	1.08388e+06	948531	0.875122	-0.192444	1.90583	FLNC
134	Q5VVY1	1	1	6.0313	0.012738	0.0416347	1.24643	0.778681	COVID	CTRL	Alpha N-terminal protein methyltransferase 1B OS=Homo sapiens OX=9606 GN=METTL11B PE=1 SV=2	1877.86	1551.54	1697.75	1964.83	1676.68	1825.11	1701.14	2205	1964.12	2409.55	2518.7	2405.83	1765.63	2200.72	1.24643	0.317798	1.8949	METTL11B
135	P52565	6	5	47.8723	0.0127604	0.0416347	1.80079	0.778409	CTRL	COVID	Rho GDP-dissociation inhibitor 1 OS=Homo sapiens OX=9606 GN=ARHGDIA PE=1 SV=3	57608.6	53780.4	45513.4	22474.2	33476.5	36537.2	28472.2	30431.1	28033.1	13926.5	19632.3	17993.9	41565	23081.5	0.555311	-0.848633	1.89414	ARHGDIA
136	Q15942	14	11	106.203	0.0129242	0.0418044	1.52523	0.776421	CTRL	COVID	Zyxin OS=Homo sapiens OX=9606 GN=ZYX PE=1 SV=1	49978.1	49416.7	45968.5	28006.2	33830.7	32185	29587.2	32475.4	31934.9	19562.2	23225.3	20165.5	39897.5	26158.4	0.65564	-0.609025	1.8886	ZYX
137	Q9BWM7	2	1	19.8413	0.0129981	0.0418044	1.1728	0.77553	COVID	CTRL	Sideroflexin-3 OS=Homo sapiens OX=9606 GN=SFXN3 PE=1 SV=3	5740.93	5749.21	6380.07	6308.82	6176.68	6131.67	6229.13	6297.84	6654.8	7799.63	7738.19	8072.91	6081.23	7132.08	1.1728	0.229961	1.88612	SFXN3
138	P49588	29	11	187.915	0.0134018	0.0427973	1.10428	0.770713	CTRL	COVID	Alanine--tRNA ligase_ cytoplasmic OS=Homo sapiens OX=9606 GN=AARS1 PE=1 SV=2	369100	356949	351292	382196	398445	395924	314760	325930	323542	357348	356311	363171	375651	340177	0.905567	-0.143107	1.87284	AARS1
139	P08758	47	36	292.716	0.0136296	0.043218	1.08798	0.768036	COVID	CTRL	Annexin A5 OS=Homo sapiens OX=9606 GN=ANXA5 PE=1 SV=2	407086	390828	393333	457272	441278	435258	461441	455530	437866	474354	459919	458087	420842	457866	1.08798	0.121647	1.86552	ANXA5
140	O94905	3	2	26.0494	0.014349	0.045181	1.28134	0.759761	COVID	CTRL	Erlin-2 OS=Homo sapiens OX=9606 GN=ERLIN2 PE=1 SV=1	7182.3	6588.73	6602.4	6990.04	5503.24	5303.36	7385.08	6722.14	6934.85	9426.23	9065.32	9375.03	6361.68	8151.44	1.28134	0.357648	1.84318	ERLIN2
141	P52597	8	4	63.6997	0.0145961	0.0455599	1.30265	0.756979	CTRL	COVID	Heterogeneous nuclear ribonucleoprotein F OS=Homo sapiens OX=9606 GN=HNRNPF PE=1 SV=3	56008.5	55824.5	57189.9	43453.7	46280.9	42831.3	41266.5	45407.2	46934.1	32992.5	34149.4	30769	50264.8	38586.4	0.767663	-0.381455	1.83576	HNRNPF
142	P37108	3	2	18.959	0.0146717	0.0455599	1.14603	0.756135	CTRL	COVID	Signal recognition particle 14 kDa protein OS=Homo sapiens OX=9606 GN=SRP14 PE=1 SV=2	10915.1	10378.4	11107.3	10497.4	8865.11	10117.5	9521.26	8995.07	7675.86	9066.24	9466.11	9271.43	10313.5	8999.33	0.87258	-0.19664	1.83352	SRP14
143	O75915	3	1	24.7855	0.0148177	0.0456815	1.24124	0.754511	COVID	CTRL	PRA1 family protein 3 OS=Homo sapiens OX=9606 GN=ARL6IP5 PE=1 SV=1	21180.5	20171.3	24374.8	31600.2	28892.7	26620.7	31377.5	29238.1	28872.3	34359.2	33332.8	32532.2	25473.4	31618.7	1.24124	0.311788	1.82922	ARL6IP5
144	Q13813	101	50	575.24	0.0149137	0.0456815	1.05962	0.753449	COVID	CTRL	Spectrin alpha chain_ non-erythrocytic 1 OS=Homo sapiens OX=9606 GN=SPTAN1 PE=1 SV=3	583391	571412	592600	533509	563478	567587	588054	601039	573501	613532	626785	612477	568663	602565	1.05962	0.0835433	1.82641	SPTAN1
145	Q9NRX4	4	4	21.534	0.0150167	0.0456862	1.08691	0.752315	CTRL	COVID	14 kDa phosphohistidine phosphatase OS=Homo sapiens OX=9606 GN=PHPT1 PE=1 SV=1	3285.1	3117.45	3092.82	3162.54	3185.21	3173.24	2719.07	2863.3	3212.86	2693.64	3049.7	2957.21	3169.39	2915.97	0.920039	-0.120232	1.82342	PHPT1
146	P12270	5	1	27.7464	0.0157078	0.0474679	1.21579	0.744834	COVID	CTRL	Nucleoprotein TPR OS=Homo sapiens OX=9606 GN=TPR PE=1 SV=3	16568.6	17506.6	18644.9	21593.2	22455	25833.3	24178.9	24008.5	24092.3	25098.3	24758.4	26921.1	20433.6	24842.9	1.21579	0.281891	1.80389	TPR
147	Q99460	5	2	32.5825	0.0164009	0.049232	1.29219	0.737547	CTRL	COVID	26S proteasome non-ATPase regulatory subunit 1 OS=Homo sapiens OX=9606 GN=PSMD1 PE=1 SV=2	44006.8	48101.4	44935.3	42749.1	51421.5	52902.4	29746.2	28765.7	30229.5	43962.5	43488.3	43680.5	47352.7	36645.4	0.773882	-0.369815	1.78513	PSMD1
148	P22626	22	16	206.473	0.01655	0.0493507	1.33143	0.736007	CTRL	COVID	Heterogeneous nuclear ribonucleoproteins A2/B1 OS=Homo sapiens OX=9606 GN=HNRNPA2B1 PE=1 SV=2	203487	198447	196167	127384	157304	147990	143303	149219	142165	110088	119660	109754	171797	129032	0.751073	-0.412976	1.7812	HNRNPA2B1
149	Q6ZN16	8	4	39.5166	0.0168702	0.0497608	1.07365	0.732731	COVID	CTRL	Mitogen-activated protein kinase kinase kinase 15 OS=Homo sapiens OX=9606 GN=MAP3K15 PE=1 SV=2	16107.7	16700.7	16990	17198.5	18671.3	17470	18027	18570.3	19089.1	17601.2	18117.7	19329	17189.7	18455.7	1.07365	0.102525	1.77288	MAP3K15
150	P30050	11	7	66.7249	0.0169086	0.0497608	1.19533	0.732341	CTRL	COVID	60S ribosomal protein L12 OS=Homo sapiens OX=9606 GN=RPL12 PE=1 SV=1	86185	92288.5	81806.1	68814.3	64373.6	72741.3	61555.5	68130.6	68891.5	64960.7	63887.5	62599.7	77701.5	65004.3	0.83659	-0.257407	1.77189	RPL12
151	Q13557	5	3	25.206	0.0176274	0.0515393	1.69507	0.725149	COVID	CTRL	Calcium/calmodulin-dependent protein kinase type II subunit delta OS=Homo sapiens OX=9606 GN=CAMK2D PE=1 SV=3	9833.42	9232.02	8591.35	9284.71	8771.74	8919.65	10162	11406.9	9056.57	20847.6	18765	22368.2	9105.48	15434.4	1.69507	0.761342	1.75381	CAMK2D
152	P21980	36	24	300.777	0.0178778	0.0519341	1.15873	0.722692	CTRL	COVID	Protein-glutamine gamma-glutamyltransferase 2 OS=Homo sapiens OX=9606 GN=TGM2 PE=1 SV=2	280169	283899	274823	213600	231856	241529	210031	213987	212684	226927	224704	228518	254313	219475	0.863013	-0.212546	1.74769	TGM2
154	P31946	17	5	173.96	0.0186372	0.0534505	1.18729	0.715382	COVID	CTRL	14-3-3 protein beta/alpha OS=Homo sapiens OX=9606 GN=YWHAB PE=1 SV=3	217439	205834	206209	201946	192351	196664	223603	213209	203423	275732	250373	282683	203407	241504	1.18729	0.247675	1.72962	YWHAB
155	Q9Y3P9	7	2	36.8422	0.019286	0.0546243	1.45633	0.709302	COVID	CTRL	Rab GTPase-activating protein 1 OS=Homo sapiens OX=9606 GN=RABGAP1 PE=1 SV=3	8044.59	8307.67	9027.66	13072.4	11606.2	12282.5	12068.7	11129.7	12292.7	18020.7	18871.1	18406.5	10390.2	15131.6	1.45633	0.542341	1.71476	RABGAP1
156	P13639	72	55	570.507	0.0192891	0.0546243	1.11145	0.709274	CTRL	COVID	Elongation factor 2 OS=Homo sapiens OX=9606 GN=EEF2 PE=1 SV=4	792432	774679	753805	656399	668899	673897	671487	679599	647883	635019	622504	630414	720018	647818	0.899724	-0.152446	1.71469	EEF2
157	Q04637	30	18	165.582	0.0200807	0.0565106	1.2024	0.702051	CTRL	COVID	Eukaryotic translation initiation factor 4 gamma 1 OS=Homo sapiens OX=9606 GN=EIF4G1 PE=1 SV=4	356437	346650	361259	266996	316399	309081	301141	319503	270700	248225	239701	248155	326137	271238	0.831667	-0.265922	1.69722	EIF4G1
158	Q96Q83	3	1	15.2246	0.0205875	0.0573478	1.28201	0.697535	COVID	CTRL	Alpha-ketoglutarate-dependent dioxygenase alkB homolog 3 OS=Homo sapiens OX=9606 GN=ALKBH3 PE=1 SV=1	11728.8	11567.7	11647.4	14554.6	13944.8	13913.2	12691	14018	15281.9	17668	19765.3	19747.9	12892.8	16528.7	1.28201	0.358412	1.6864	ALKBH3
159	P06733	59	36	455.036	0.0206329	0.0573478	1.18842	0.697134	CTRL	COVID	Alpha-enolase OS=Homo sapiens OX=9606 GN=ENO1 PE=1 SV=2	1.16354e+06	1.19437e+06	1.17951e+06	853868	1.04483e+06	1.02052e+06	968397	1.00001e+06	932270	832830	836590	862866	1.07611e+06	905494	0.841455	-0.249042	1.68544	ENO1
160	Q16666	16	5	91.9312	0.0212436	0.0585708	1.05657	0.691807	COVID	CTRL	Gamma-interferon-inducible protein 16 OS=Homo sapiens OX=9606 GN=IFI16 PE=1 SV=3	70033.4	70149.7	71020.3	64020.5	71468.5	72460.4	72377.1	74276.2	73643.8	71548.8	74638.5	76381	69858.8	73810.9	1.05657	0.0793922	1.67277	IFI16
161	P29401	16	4	100.934	0.0213331	0.0585708	1.06669	0.691036	CTRL	COVID	Transketolase OS=Homo sapiens OX=9606 GN=TKT PE=1 SV=3	182440	178901	190116	177075	191693	196226	178736	175470	173039	161409	177165	180826	186075	174441	0.937476	-0.0931458	1.67095	TKT
162	P13929	18	5	144.503	0.0218398	0.0594502	1.25428	0.686714	CTRL	COVID	Beta-enolase OS=Homo sapiens OX=9606 GN=ENO3 PE=1 SV=5	292627	312800	342763	231596	248331	264299	266364	248096	229884	180945	200734	223292	282069	224886	0.797271	-0.326858	1.66075	ENO3
163	O60858	3	2	19.7618	0.0220233	0.0594502	1.14363	0.685168	CTRL	COVID	E3 ubiquitin-protein ligase TRIM13 OS=Homo sapiens OX=9606 GN=TRIM13 PE=1 SV=2	6233.64	5788.62	5780.24	6896.98	5923.39	6435.34	4744.41	4876.64	5229.45	6190.3	5716.31	5646.92	6176.37	5400.67	0.874409	-0.193619	1.65712	TRIM13
164	O75947	8	4	71.0887	0.0220702	0.0594502	1.11871	0.684774	CTRL	COVID	ATP synthase subunit d_ mitochondrial OS=Homo sapiens OX=9606 GN=ATP5PD PE=1 SV=3	49562	50846.6	50934.5	41993	47614.4	50394.4	46368.5	45349.4	46124.3	42578.1	40010.1	39998.1	48557.5	43404.7	0.893884	-0.161841	1.65619	ATP5PD
165	P08133	55	35	459.866	0.0221815	0.0594502	1.04733	0.683842	COVID	CTRL	Annexin A6 OS=Homo sapiens OX=9606 GN=ANXA6 PE=1 SV=3	463225	469642	467996	438042	439000	447917	473195	473857	452915	489089	486029	479755	454304	475807	1.04733	0.0667185	1.65401	ANXA6
166	P06744	17	11	102.802	0.0223651	0.0595874	1.0896	0.682313	COVID	CTRL	Glucose-6-phosphate isomerase OS=Homo sapiens OX=9606 GN=GPI PE=1 SV=4	85989	83447.5	87907.7	97988.3	93016.8	100976	101045	100614	101437	95084.3	98769.6	101598	91554.2	99757.9	1.0896	0.123805	1.65043	GPI
168	P14136	21	6	143.005	0.023135	0.0609178	1.36292	0.675999	CTRL	COVID	Glial fibrillary acidic protein OS=Homo sapiens OX=9606 GN=GFAP PE=1 SV=1	263816	279887	309742	152256	252441	220119	177815	207499	188845	168482	169011	172975	246377	180771	0.733719	-0.446701	1.63573	GFAP
169	P11940	44	17	273.594	0.0233562	0.0611428	1.09748	0.674214	COVID	CTRL	Polyadenylate-binding protein 1 OS=Homo sapiens OX=9606 GN=PABPC1 PE=1 SV=2	277761	274457	286070	235149	265182	260199	279673	285586	275719	294737	303701	315248	266470	292444	1.09748	0.134188	1.6316	PABPC1
170	Q9H190	1	1	13.4314	0.025023	0.0651276	1.31605	0.661167	COVID	CTRL	Syntenin-2 OS=Homo sapiens OX=9606 GN=SDCBP2 PE=1 SV=2	10514.6	12265.6	13787.3	15015.6	16244.5	15622	15695.1	15342.1	14833.4	19768.9	20813.2	23370.8	13908.3	18303.9	1.31605	0.396209	1.60166	SDCBP2
171	P78371	33	14	215.193	0.0251985	0.0652073	1.24965	0.659833	CTRL	COVID	T-complex protein 1 subunit beta OS=Homo sapiens OX=9606 GN=CCT2 PE=1 SV=4	185042	184186	192458	123917	157981	163522	143898	153815	146084	113239	129682	119192	167851	134318	0.800225	-0.321522	1.59863	CCT2
172	Q15121	3	1	23.6516	0.025866	0.0665521	1.35862	0.654823	COVID	CTRL	Astrocytic phosphoprotein PEA-15 OS=Homo sapiens OX=9606 GN=PEA15 PE=1 SV=2	6255.73	5765.74	4246.24	6019.56	4635.18	4461.22	6202.9	5512.41	5523.58	8984.62	7740.44	8674.43	5230.61	7106.4	1.35862	0.442138	1.58727	PEA15
173	Q13443	2	1	12.1268	0.0262627	0.0668349	1.46891	0.651893	CTRL	COVID	Disintegrin and metalloproteinase domain-containing protein 9 OS=Homo sapiens OX=9606 GN=ADAM9 PE=1 SV=1	11151.7	12186.7	10829.8	19683.4	16528.3	17707.4	8124.37	8139.14	7151.33	12765.7	11798.7	11988.5	14681.2	9994.62	0.680776	-0.554748	1.58066	ADAM9
174	P51530	4	3	27.0674	0.0262727	0.0668349	1.20421	0.651819	CTRL	COVID	DNA replication ATP-dependent helicase/nuclease DNA2 OS=Homo sapiens OX=9606 GN=DNA2 PE=1 SV=3	49943.1	48104.8	50988	50327.7	46356	46820	45318.9	47057.1	48537.1	33985.7	36082.2	31949.8	48756.6	40488.5	0.83042	-0.268087	1.58049	DNA2
175	P31942	10	8	64.6298	0.0265539	0.0671706	1.07201	0.649765	CTRL	COVID	Heterogeneous nuclear ribonucleoprotein H3 OS=Homo sapiens OX=9606 GN=HNRNPH3 PE=1 SV=2	137415	144807	143536	131716	143439	152476	126308	127846	130276	133515	140883	137238	142231	132678	0.93283	-0.100313	1.57587	HNRNPH3
176	Q6ZRK6	13	4	69.8413	0.0270541	0.0680536	1.07257	0.646152	COVID	CTRL	Coiled-coil domain-containing protein 73 OS=Homo sapiens OX=9606 GN=CCDC73 PE=2 SV=2	46414	46743.4	50580.3	42347.6	48958.3	46264.5	51467	50390.2	52056.3	49732.4	50283.3	47793.4	46884.7	50287.1	1.07257	0.101072	1.56777	CCDC73
177	P27348	28	17	235.874	0.0282713	0.0707203	1.20198	0.637577	COVID	CTRL	14-3-3 protein theta OS=Homo sapiens OX=9606 GN=YWHAQ PE=1 SV=1	241736	223720	231697	223648	201277	205833	247594	225234	221458	310984	279392	311453	221318	266019	1.20198	0.265408	1.54865	YWHAQ
179	Q9NQW7	15	10	86.8494	0.0290672	0.0719123	1.18175	0.632128	COVID	CTRL	Xaa-Pro aminopeptidase 1 OS=Homo sapiens OX=9606 GN=XPNPEP1 PE=1 SV=3	75370.7	73837.4	77120.6	66996.1	65186	70794.3	73115.5	75370.6	73461	91884.3	97909.1	95589.2	71550.8	84555	1.18175	0.240921	1.5366	XPNPEP1
180	O60812	4	1	20.2564	0.0298066	0.0727541	1.32173	0.627174	COVID	CTRL	Heterogeneous nuclear ribonucleoprotein C-like 1 OS=Homo sapiens OX=9606 GN=HNRNPCL1 PE=1 SV=1	53760	62661.7	86825	100951	86193.1	84045.4	86909.4	90317	95073.3	127823	113488	113464	79072.6	104513	1.32173	0.402426	1.52569	HNRNPCL1
182	P56134	3	2	28.2897	0.0298922	0.0727541	1.26553	0.626607	CTRL	COVID	ATP synthase subunit f_ mitochondrial OS=Homo sapiens OX=9606 GN=ATP5MF PE=1 SV=3	15239.8	15291.5	15084.1	9492.16	14507	14576.6	10892.2	12954.5	12375.7	9476.41	10710.1	10117.6	14031.9	11087.8	0.790185	-0.339737	1.52444	ATP5MF
183	Q9UEW3	5	2	24.2249	0.0302535	0.0729199	1.16481	0.624229	COVID	CTRL	Macrophage receptor MARCO OS=Homo sapiens OX=9606 GN=MARCO PE=1 SV=1	30195.9	31019.6	30847.9	28986	25515	25631.7	31342.6	32209.7	27558.5	36665.2	35748.1	37051.6	28699.4	33429.3	1.16481	0.220095	1.51922	MARCO
184	Q9Y678	29	13	190.35	0.0302842	0.0729199	1.07736	0.624028	CTRL	COVID	Coatomer subunit gamma-1 OS=Homo sapiens OX=9606 GN=COPG1 PE=1 SV=1	190377	182536	182936	180780	193770	185667	184290	191581	168022	164646	164140	163245	186011	172654	0.928192	-0.107505	1.51878	COPG1
185	Q92830	7	3	52.1863	0.0316351	0.0757379	1.15224	0.615343	CTRL	COVID	Histone acetyltransferase KAT2A OS=Homo sapiens OX=9606 GN=KAT2A PE=1 SV=3	130830	128670	140321	124688	155893	158894	117932	107241	114978	118136	133002	137117	139883	121401	0.867878	-0.204436	1.49983	KAT2A
186	P11216	18	6	108.507	0.0321158	0.0757379	1.67402	0.612327	CTRL	COVID	Glycogen phosphorylase_ brain form OS=Homo sapiens OX=9606 GN=PYGB PE=1 SV=5	242669	258936	237709	97512.9	133847	169804	130608	138517	146245	73673.5	105714	86522	190080	113547	0.597364	-0.743319	1.49328	PYGB
187	P09455	3	2	15.7538	0.0321711	0.0757379	1.22228	0.611982	CTRL	COVID	Retinol-binding protein 1 OS=Homo sapiens OX=9606 GN=RBP1 PE=1 SV=2	8419.41	8318.16	8171.39	7144.41	6694.63	7638.05	7382.05	7367.06	7427.9	5169.58	5286.75	5317.17	7731.01	6325.09	0.818145	-0.289571	1.49253	RBP1
188	Q15437	27	10	144.715	0.0322078	0.0757379	1.24304	0.611754	CTRL	COVID	Protein transport protein Sec23B OS=Homo sapiens OX=9606 GN=SEC23B PE=1 SV=2	253791	256022	271118	189148	251948	241980	220560	230121	229988	155819	181358	159917	244001	196294	0.804479	-0.313873	1.49204	SEC23B
189	Q13492	16	4	102.492	0.0322956	0.0757379	1.12552	0.611208	CTRL	COVID	Phosphatidylinositol-binding clathrin assembly protein OS=Homo sapiens OX=9606 GN=PICALM PE=1 SV=2	102128	100929	98592.8	78595.1	86866.7	86721.1	83659	86764	80539.6	79733.9	77913.2	83458.8	92305.5	82011.4	0.888478	-0.170592	1.49086	PICALM
190	Q7Z4H8	8	5	47.4143	0.0334923	0.0774523	1.29063	0.603894	CTRL	COVID	Protein O-glucosyltransferase 3 OS=Homo sapiens OX=9606 GN=POGLUT3 PE=1 SV=2	47012.4	46211.4	47619.9	36322.6	33846.4	35706.5	39469.4	38795.8	34662.2	24991.9	25823.9	27418.7	41119.9	31860.3	0.774815	-0.368075	1.47506	POGLUT3
191	P62736	58	23	295.634	0.0335163	0.0774523	1.12464	0.603749	CTRL	COVID	Actin_ aortic smooth muscle OS=Homo sapiens OX=9606 GN=ACTA2 PE=1 SV=1	4.67679e+06	4.57384e+06	4.58862e+06	4.14356e+06	4.59151e+06	4.1101e+06	3.97686e+06	4.1655e+06	4.37943e+06	3.43552e+06	4.28703e+06	3.48266e+06	4.4474e+06	3.9545e+06	0.88917	-0.169468	1.47474	ACTA2
192	Q9UL46	9	4	51.7188	0.0336675	0.0774523	1.11522	0.602842	CTRL	COVID	Proteasome activator complex subunit 2 OS=Homo sapiens OX=9606 GN=PSME2 PE=1 SV=4	24853.9	23480.2	25926.7	26037	27772.1	25597	24642.2	24658.7	25053.6	19705.7	22205.7	21524.5	25611.1	22965.1	0.896683	-0.15733	1.47279	PSME2
193	Q9Y570	16	10	90.6887	0.0337147	0.0774523	1.1044	0.602559	COVID	CTRL	Protein phosphatase methylesterase 1 OS=Homo sapiens OX=9606 GN=PPME1 PE=1 SV=3	63756.9	60749.2	64720.5	72231.2	65112.8	59873.6	66622.3	67293.6	66289.9	77967.6	71959.7	76655.1	64407.4	71131.4	1.1044	0.14326	1.47218	PPME1
194	P35998	10	5	65.3313	0.0340967	0.0779323	1.0545	0.600283	CTRL	COVID	26S proteasome regulatory subunit 7 OS=Homo sapiens OX=9606 GN=PSMC2 PE=1 SV=3	32087.9	32424.3	32645.1	35462.5	31985.3	32643.4	33208.2	31551.1	30025.3	30681.9	30292.9	31295.2	32874.8	31175.8	0.948319	-0.0765553	1.46729	PSMC2
195	P30085	5	2	36.6833	0.0344507	0.0780789	1.21393	0.598193	CTRL	COVID	UMP-CMP kinase OS=Homo sapiens OX=9606 GN=CMPK1 PE=1 SV=3	16250.4	15810.5	15887.6	12005.7	14093.3	12873.7	13980.2	13474	13072.2	10293	10988.4	9795.2	14486.9	11933.8	0.823769	-0.279688	1.4628	CMPK1
196	P22314	40	28	280.928	0.0345532	0.0780789	1.21487	0.597592	CTRL	COVID	Ubiquitin-like modifier-activating enzyme 1 OS=Homo sapiens OX=9606 GN=UBA1 PE=1 SV=3	487411	483174	484493	426022	456819	507772	430436	449184	475650	286342	378771	321992	474282	390396	0.82313	-0.280808	1.46151	UBA1
197	P15311	40	14	334.149	0.0347501	0.0780789	1.1041	0.59644	CTRL	COVID	Ezrin OS=Homo sapiens OX=9606 GN=EZR PE=1 SV=4	382636	396867	382793	311091	352603	353412	333301	353024	329658	321868	320106	315965	363234	328987	0.905717	-0.142868	1.45904	EZR
198	Q8N0Y7	6	1	50.0589	0.0348749	0.0780789	1.23303	0.595713	COVID	CTRL	Probable phosphoglycerate mutase 4 OS=Homo sapiens OX=9606 GN=PGAM4 PE=3 SV=1	56390.5	55400.1	50954.3	47828.9	37894.6	42051.3	54391.1	55295.7	48048.1	69315.1	65021.2	66149.7	48420	59703.5	1.23303	0.302213	1.45749	PGAM4
199	Q14108	2	1	11.7843	0.0350279	0.0780789	1.27313	0.594825	COVID	CTRL	Lysosome membrane protein 2 OS=Homo sapiens OX=9606 GN=SCARB2 PE=1 SV=2	2398.83	2531.04	2727.69	3667.42	3594.7	3586.39	3215.74	3519.74	3512.16	4615.91	4084.01	4613.13	3084.35	3926.78	1.27313	0.348383	1.45559	SCARB2
200	P51858	1	1	6.2112	0.0356232	0.0788857	1.43456	0.5914	COVID	CTRL	Hepatoma-derived growth factor OS=Homo sapiens OX=9606 GN=HDGF PE=1 SV=1	1077.03	1026.14	1402.71	966.468	1025.28	1081.85	1238.48	1083.66	1138.33	1960.52	2157.43	1860.25	1096.58	1573.11	1.43456	0.520609	1.44827	HDGF
201	P07858	9	6	59.5388	0.0357402	0.0788857	1.23225	0.590733	CTRL	COVID	Cathepsin B OS=Homo sapiens OX=9606 GN=CTSB PE=1 SV=3	60366.6	58810.3	64348.5	72629.5	67539	73570.1	58058.6	63261.5	63644.4	38708.6	54730.5	43985.2	66210.7	53731.4	0.811522	-0.301297	1.44684	CTSB
202	Q9H9B4	4	3	39.8191	0.0364799	0.0801255	1.10456	0.586557	COVID	CTRL	Sideroflexin-1 OS=Homo sapiens OX=9606 GN=SFXN1 PE=1 SV=4	15110.5	15041.9	14749.3	13810.3	12860.4	13492.1	14628.4	14697	14464.4	17097.7	16576.9	16494.6	14177.4	15659.9	1.10456	0.143478	1.43795	SFXN1
203	P04439	6	5	34.6296	0.0369793	0.0808282	1.20246	0.583778	COVID	CTRL	HLA class I histocompatibility antigen_ A alpha chain OS=Homo sapiens OX=9606 GN=HLA-A PE=1 SV=2	59511.5	64288.2	80477.6	79274.7	76916.9	87750.6	83608.3	77144.7	80057.4	97982.4	99964.3	100209	74703.3	89827.7	1.20246	0.26599	1.43204	HLA-A
204	P13987	7	5	32.2833	0.0377663	0.0821497	1.11003	0.579465	COVID	CTRL	CD59 glycoprotein OS=Homo sapiens OX=9606 GN=CD59 PE=1 SV=1	39864.3	42178.2	39006.8	31125.8	37396.1	36448.2	40172.7	40167	43868.6	42750.8	42759.4	41169.3	37669.9	41814.6	1.11003	0.150595	1.4229	CD59
208	Q7Z494	5	1	26.0399	0.038763	0.0826565	1.04525	0.574114	CTRL	COVID	Nephrocystin-3 OS=Homo sapiens OX=9606 GN=NPHP3 PE=1 SV=1	109597	110460	110814	107787	100877	103435	103988	104328	99374.5	103843	104049	99550.7	107162	102522	0.956707	-0.0638514	1.41158	NPHP3
209	P14209	3	2	25.6407	0.0390363	0.0826565	1.27173	0.572668	COVID	CTRL	CD99 antigen OS=Homo sapiens OX=9606 GN=CD99 PE=1 SV=1	12977.6	12924.6	9240.31	12720.7	10159	8736.32	16045.5	15394.4	13036.7	16435.7	10397.5	13588.8	11126.4	14149.8	1.27173	0.346788	1.40853	CD99
210	P26196	6	1	32.921	0.0391008	0.0826565	1.52984	0.572328	COVID	CTRL	Probable ATP-dependent RNA helicase DDX6 OS=Homo sapiens OX=9606 GN=DDX6 PE=1 SV=2	8655.23	7571.82	8839.39	18029.5	9761.32	9721.55	12577.8	10760.7	11509.8	23236.1	18005.2	19646.2	10429.8	15956	1.52984	0.613383	1.40781	DDX6
211	P50995	10	3	60.7438	0.0395212	0.0831549	1.10091	0.570124	COVID	CTRL	Annexin A11 OS=Homo sapiens OX=9606 GN=ANXA11 PE=1 SV=1	36581.6	35974.7	38729.6	38409.7	42761.7	43383.1	41100.1	39518.1	42235	46137.5	45533.1	45114.3	39306.7	43273	1.10091	0.138691	1.40317	ANXA11
212	P68133	24	1	318.265	0.0397575	0.0832629	1.16703	0.568894	CTRL	COVID	Actin_ alpha skeletal muscle OS=Homo sapiens OX=9606 GN=ACTA1 PE=1 SV=1	4.327e+06	4.20521e+06	4.17789e+06	3.63417e+06	4.1452e+06	3.73539e+06	3.60333e+06	3.79525e+06	3.96361e+06	2.80695e+06	3.73604e+06	2.85245e+06	4.03748e+06	3.4596e+06	0.856873	-0.222847	1.40058	ACTA1
213	P17980	21	11	148.651	0.0402732	0.0839525	1.14766	0.566232	CTRL	COVID	26S proteasome regulatory subunit 6A OS=Homo sapiens OX=9606 GN=PSMC3 PE=1 SV=3	139610	143317	139297	105381	135757	137571	124970	129231	119450	107021	108277	108932	133489	116314	0.871336	-0.1987	1.39498	PSMC3
214	P02774	11	8	96.0628	0.0407608	0.0843807	2.39171	0.563743	CTRL	COVID	Vitamin D-binding protein OS=Homo sapiens OX=9606 GN=GC PE=1 SV=2	80955.6	73937.4	74041.2	19610.8	21193.1	22574.4	19233.8	19749.4	20254	20330.8	20932	21718.8	48718.7	20369.8	0.418111	-1.25804	1.38976	GC
216	P02765	6	5	47.1543	0.0411825	0.084672	1.08388	0.561612	CTRL	COVID	Alpha-2-HS-glycoprotein OS=Homo sapiens OX=9606 GN=AHSG PE=1 SV=2	17189.9	16445.4	17711.7	17492.4	19019.3	19960.9	16117.3	16533.6	15725.2	16214.3	17334.4	17551	17969.9	16579.3	0.922613	-0.116203	1.38529	AHSG
217	P06753	18	3	168.398	0.0414851	0.0849064	1.38381	0.560094	CTRL	COVID	Tropomyosin alpha-3 chain OS=Homo sapiens OX=9606 GN=TPM3 PE=1 SV=2	287696	285616	302232	161336	194599	201798	167863	252280	163241	143424	151097	157840	238879	172624	0.722641	-0.46865	1.38211	TPM3
218	Q96TA1	14	8	81.8993	0.0418507	0.0852673	1.31361	0.558274	CTRL	COVID	Protein Niban 2 OS=Homo sapiens OX=9606 GN=NIBAN2 PE=1 SV=3	88322.4	89055.7	86446.9	80119.2	84187.3	90915.5	77199.2	85170.2	87677.7	40980.5	58500.9	45600.5	86507.8	65854.8	0.761259	-0.393541	1.3783	NIBAN2
219	Q9UKT9	2	1	11.3228	0.0423563	0.0856915	1.29566	0.55578	COVID	CTRL	Zinc finger protein Aiolos OS=Homo sapiens OX=9606 GN=IKZF3 PE=1 SV=2	4125.28	4293.24	4960.72	7638.31	6592.06	7540.21	6610.82	6710.27	7415.93	8013.63	7922.83	8868.58	5858.3	7590.34	1.29566	0.373683	1.37308	IKZF3
220	P47914	6	4	39.0255	0.0424396	0.0856915	1.1939	0.555371	COVID	CTRL	60S ribosomal protein L29 OS=Homo sapiens OX=9606 GN=RPL29 PE=1 SV=2	53966.4	45594.1	48996.8	51556.3	41252.6	40489.2	61291.9	53081.2	50151.9	67545.9	45855.8	58579.6	46975.9	56084.4	1.1939	0.255679	1.37223	RPL29
221	Q9C0H2	4	2	20.7151	0.0433446	0.0871226	1.04027	0.550981	COVID	CTRL	Protein tweety homolog 3 OS=Homo sapiens OX=9606 GN=TTYH3 PE=1 SV=3	39306.2	39836.3	41135.5	38740.4	40898	40292.3	42135.8	43445.7	42352.9	41319	39203.3	41424.6	40034.8	41646.9	1.04027	0.0569555	1.36306	TTYH3
222	P40227	22	10	165.777	0.0436004	0.0871226	1.19177	0.549755	COVID	CTRL	T-complex protein 1 subunit zeta OS=Homo sapiens OX=9606 GN=CCT6A PE=1 SV=3	108002	109445	104102	95132.5	96396	95382.8	102959	107467	99055.6	139126	138347	138191	101410	120858	1.19177	0.253107	1.36051	CCT6A
223	O60443	2	1	8.8859	0.0437288	0.0871226	1.50146	0.549142	CTRL	COVID	Gasdermin-E OS=Homo sapiens OX=9606 GN=GSDME PE=1 SV=2	4680	4441.43	4881.44	2095.57	4416.66	2592.12	2266.99	3283.34	2722.55	2131.6	2508.9	2476.47	3851.2	2564.98	0.666019	-0.586364	1.35923	GSDME
224	P35557	3	2	16.5469	0.0441938	0.0873944	1.10271	0.546936	CTRL	COVID	Hexokinase-4 OS=Homo sapiens OX=9606 GN=GCK PE=1 SV=1	3569.94	3654.94	3143.41	3375.34	3342.17	3257.35	2992.09	2815.48	2824.25	2965.25	3376.78	3474.51	3390.52	3074.73	0.906859	-0.141049	1.35464	GCK
225	Q9NYU2	17	6	93.312	0.0442534	0.0873944	1.07276	0.546654	CTRL	COVID	UDP-glucose:glycoprotein glucosyltransferase 1 OS=Homo sapiens OX=9606 GN=UGGT1 PE=1 SV=3	531841	523032	559350	568043	570557	577397	503021	501362	466495	537928	549070	546458	555037	517389	0.932171	-0.101333	1.35405	UGGT1
226	Q9Y277	5	1	37.0085	0.0448287	0.0881439	1.09435	0.543957	CTRL	COVID	Voltage-dependent anion-selective channel protein 3 OS=Homo sapiens OX=9606 GN=VDAC3 PE=1 SV=1	29649.2	29329.3	31501.3	34309.6	27960	30825.2	30106.5	27305.4	30310.1	26946.6	27327	25751.8	30595.8	27957.9	0.913783	-0.130077	1.34844	VDAC3
227	Q9BYC5	3	2	20.4597	0.0456437	0.0893561	1.18752	0.540189	COVID	CTRL	Alpha-(1_6)-fucosyltransferase OS=Homo sapiens OX=9606 GN=FUT8 PE=1 SV=2	6886.05	6792.9	7244.11	9283.52	8313.96	8732.67	7848.08	8193.72	8913.87	10208.4	10391.7	10558.2	7875.53	9352.32	1.18752	0.247947	1.34062	FUT8
228	Q05084	4	2	20.1405	0.0475963	0.0923059	1.28957	0.531408	COVID	CTRL	Islet cell autoantigen 1 OS=Homo sapiens OX=9606 GN=ICA1 PE=1 SV=2	9300.19	9532.51	10276.2	14866.5	12901	14142	13012.1	11521.5	13989.8	17928.9	17230	17900.8	11836.4	15263.8	1.28957	0.366888	1.32243	ICA1
230	P02768	21	18	128.523	0.0477655	0.0923059	1.15627	0.530662	CTRL	COVID	Serum albumin OS=Homo sapiens OX=9606 GN=ALB PE=1 SV=2	211445	185840	189715	159264	147403	151496	148571	146164	145439	157024	148325	158388	174194	150652	0.864851	-0.209476	1.32089	ALB
232	O60763	15	9	97.7325	0.0490571	0.0939951	1.11248	0.525052	COVID	CTRL	General vesicular transport factor p115 OS=Homo sapiens OX=9606 GN=USO1 PE=1 SV=2	64434.3	61388.3	64471	48511.6	63890.3	64662.8	69672.4	69570.6	70824.3	63247.5	69438.6	65926.1	61226.4	68113.3	1.11248	0.153782	1.3093	USO1
233	O75352	1	1	7.1088	0.0497179	0.0944573	1.19613	0.522235	COVID	CTRL	Mannose-P-dolichol utilization defect 1 protein OS=Homo sapiens OX=9606 GN=MPDU1 PE=1 SV=2	1929.86	1641.85	1462.58	1876.71	1532.7	1551.45	1781.95	1720.66	1703.95	2487.28	2051.81	2209.9	1665.86	1992.59	1.19613	0.258377	1.30349	MPDU1
234	Q9GZV4	6	1	75.1666	0.0502817	0.0951272	1.2971	0.519859	CTRL	COVID	Eukaryotic translation initiation factor 5A-2 OS=Homo sapiens OX=9606 GN=EIF5A2 PE=1 SV=3	83517.1	84842.1	83420.9	65772.8	54202.2	65045.2	56527.6	82331.6	56910	45174	53509.6	42299.7	72800.1	56125.4	0.770953	-0.375285	1.29859	EIF5A2
235	P62333	10	3	67.6176	0.0506471	0.0954175	1.48147	0.518332	CTRL	COVID	26S proteasome regulatory subunit 10B OS=Homo sapiens OX=9606 GN=PSMC6 PE=1 SV=1	104044	105591	102487	43756.4	68167.7	80081.9	62202	68187.6	66947.5	40746.6	55600.5	46606	84021.3	56715	0.675008	-0.567025	1.29545	PSMC6
236	Q58FF3	11	1	70.5064	0.0534335	0.100248	1.07247	0.507021	COVID	CTRL	Putative endoplasmin-like protein OS=Homo sapiens OX=9606 GN=HSP90B2P PE=5 SV=1	30804	34547.6	34135	35734.1	32286.1	32597.4	34700.6	34399.7	33054.3	37528.8	36665.7	38257.3	33350.7	35767.7	1.07247	0.100941	1.27219	HSP90B2P
237	Q9UKJ5	2	1	19.5156	0.0539293	0.100442	1.15138	0.505067	CTRL	COVID	Cysteine-rich hydrophobic domain-containing protein 2 OS=Homo sapiens OX=9606 GN=CHIC2 PE=1 SV=1	105477	99974.2	106971	88746.3	94293.9	90400.3	78442.6	71752.5	72842.3	89553.3	93986	102256	97643.7	84805.5	0.868519	-0.20337	1.26818	CHIC2
238	Q00653	6	2	35.4456	0.0539834	0.100442	1.08135	0.504854	CTRL	COVID	Nuclear factor NF-kappa-B p100 subunit OS=Homo sapiens OX=9606 GN=NFKB2 PE=1 SV=4	15752.8	15799.7	15257.1	15965.4	13474.4	14704.2	14068.3	13146.3	13188	15348.4	13821.8	14538.4	15158.9	14018.5	0.92477	-0.112833	1.26774	NFKB2
239	P31948	29	15	197.123	0.0543604	0.100505	1.09583	0.503381	CTRL	COVID	Stress-induced-phosphoprotein 1 OS=Homo sapiens OX=9606 GN=STIP1 PE=1 SV=1	184520	194032	186646	156524	167513	164106	170350	169629	158993	147518	159133	155609	175557	160205	0.912554	-0.132018	1.26472	STIP1
240	P37802	50	40	235.314	0.0544634	0.100505	1.04103	0.502981	COVID	CTRL	Transgelin-2 OS=Homo sapiens OX=9606 GN=TAGLN2 PE=1 SV=3	544365	548565	508940	542235	525115	524611	556132	548895	519968	575434	562091	562366	532305	554147	1.04103	0.0580164	1.2639	TAGLN2
241	Q969Q0	9	2	59.205	0.0551303	0.101192	1.05789	0.500403	COVID	CTRL	60S ribosomal protein L36a-like OS=Homo sapiens OX=9606 GN=RPL36AL PE=1 SV=3	65129.8	65464	71303.2	60961.6	69522.8	68570.5	70220.7	68933.1	69677.4	68460.3	73012.9	73857.5	66825.3	70693.7	1.05789	0.0811862	1.25861	RPL36AL
243	Q9HAV7	1	1	6.5345	0.0558157	0.101749	1.23553	0.497785	COVID	CTRL	GrpE protein homolog 1_ mitochondrial OS=Homo sapiens OX=9606 GN=GRPEL1 PE=1 SV=2	2592.11	2136.35	2032.35	2470.68	1704.19	1906.07	2151.48	2201.02	2354.12	3217.23	2902.73	3039.77	2140.29	2644.39	1.23553	0.305129	1.25324	GRPEL1
244	P01889	4	2	36.3488	0.0569032	0.103313	1.1791	0.493694	COVID	CTRL	HLA class I histocompatibility antigen_ B alpha chain OS=Homo sapiens OX=9606 GN=HLA-B PE=1 SV=3	25640.1	25114	23584.1	18500.5	16998.8	18037.1	26882.3	26687.5	23009.4	27176.9	24006.6	23014.3	21312.4	25129.5	1.1791	0.237686	1.24486	HLA-B
246	Q13045	15	7	86.3785	0.0608848	0.109033	1.54585	0.479336	CTRL	COVID	Protein flightless-1 homolog OS=Homo sapiens OX=9606 GN=FLII PE=1 SV=2	162070	164548	160567	60410.1	102672	120668	95285.1	101132	105040	55595.4	77693.8	63965.2	128489	83118.6	0.646892	-0.628403	1.21549	FLII
247	P50454	30	22	287.142	0.060939	0.109033	1.12518	0.479146	CTRL	COVID	Serpin H1 OS=Homo sapiens OX=9606 GN=SERPINH1 PE=1 SV=2	434436	429190	425653	336352	362348	367121	368682	380345	369005	318524	336026	320510	392517	348849	0.888749	-0.170153	1.2151	SERPINH1
248	Q96HE7	3	2	15.7365	0.0611615	0.109033	1.10787	0.478372	COVID	CTRL	ERO1-like protein alpha OS=Homo sapiens OX=9606 GN=ERO1A PE=1 SV=2	4948.34	4893.14	4301.75	4151.37	5236.1	4843.11	5645.07	5345.01	4547.83	5622.8	5134.94	5138.88	4728.97	5239.09	1.10787	0.147789	1.21352	ERO1A
249	P63241	14	4	135.984	0.0612641	0.109033	1.27826	0.478016	CTRL	COVID	Eukaryotic translation initiation factor 5A-1 OS=Homo sapiens OX=9606 GN=EIF5A PE=1 SV=2	150320	152421	146390	98101.1	103315	115863	107668	131470	109997	76221.6	93831.8	80385	127735	99929	0.782315	-0.354179	1.21279	EIF5A
251	O60664	21	14	129.037	0.0618668	0.109242	1.12513	0.475935	CTRL	COVID	Perilipin-3 OS=Homo sapiens OX=9606 GN=PLIN3 PE=1 SV=3	92151.2	94904	87210.4	70014.7	77378.7	75473.1	73913.2	79354	73681.8	70990.5	75333.7	68570	82855.3	73640.5	0.888785	-0.170094	1.20854	PLIN3
252	Q15084	18	15	107.772	0.0623461	0.109658	1.19436	0.474295	CTRL	COVID	Protein disulfide-isomerase A6 OS=Homo sapiens OX=9606 GN=PDIA6 PE=1 SV=1	116943	116151	107837	75888.1	103462	105480	95885.5	96762.7	99450	76029	77805.8	77996.6	104293	87321.6	0.837269	-0.256236	1.20519	PDIA6
254	P48735	20	7	113.926	0.0639882	0.111674	1.08047	0.468768	CTRL	COVID	Isocitrate dehydrogenase [NADP]_ mitochondrial OS=Homo sapiens OX=9606 GN=IDH2 PE=1 SV=2	235511	234961	235019	259027	271253	268428	222041	245825	237230	224551	247328	215194	250700	232028	0.925521	-0.111662	1.1939	IDH2
255	Q9P2E9	49	24	321.202	0.0643165	0.111696	1.29234	0.467679	CTRL	COVID	Ribosome-binding protein 1 OS=Homo sapiens OX=9606 GN=RRBP1 PE=1 SV=5	312167	335516	319794	200487	200660	197810	211678	210444	181930	205391	194352	208295	261072	202015	0.77379	-0.369987	1.19168	RRBP1
256	P61981	28	13	171.995	0.0644971	0.111696	1.11818	0.467083	COVID	CTRL	14-3-3 protein gamma OS=Homo sapiens OX=9606 GN=YWHAG PE=1 SV=2	248441	239080	236314	223747	228035	222684	242926	235887	225825	291562	265292	302053	233050	260591	1.11818	0.161146	1.19046	YWHAG
257	O43390	17	6	119.468	0.0647737	0.111745	1.12596	0.466173	CTRL	COVID	Heterogeneous nuclear ribonucleoprotein R OS=Homo sapiens OX=9606 GN=HNRNPR PE=1 SV=1	121590	118979	130980	98992.5	124797	112517	113905	118117	107907	90327.9	100700	97710.4	117976	104778	0.888131	-0.171156	1.1886	HNRNPR
258	P48681	17	7	87.4507	0.0658552	0.113177	1.21439	0.462652	CTRL	COVID	Nestin OS=Homo sapiens OX=9606 GN=NES PE=1 SV=2	108663	111973	106133	77352	81555.1	87592	84428.2	98523.5	87189.6	66930.8	66422.7	68569.7	95544.7	78677.4	0.823462	-0.280227	1.18141	NES
259	P41219	26	12	156.925	0.0665384	0.113917	1.31769	0.460457	CTRL	COVID	Peripherin OS=Homo sapiens OX=9606 GN=PRPH PE=1 SV=2	320169	354835	322694	201259	199041	200427	189780	190170	179033	220803	212908	220353	266404	202175	0.758902	-0.398015	1.17693	PRPH
260	P19338	19	13	157.523	0.0669854	0.114248	1.09689	0.459033	CTRL	COVID	Nucleolin OS=Homo sapiens OX=9606 GN=NCL PE=1 SV=3	98939.6	101215	96896.9	79588.6	86510.6	86934.8	88064.5	89963.3	81367.6	80801.1	80349.6	80951.3	91681	83582.9	0.911671	-0.133415	1.17402	NCL
262	P62195	15	7	108.397	0.0683353	0.115674	1.13262	0.45479	CTRL	COVID	26S proteasome regulatory subunit 8 OS=Homo sapiens OX=9606 GN=PSMC5 PE=1 SV=1	270121	263813	264166	190079	234859	227992	218401	207061	201382	207546	228893	217842	241838	213521	0.882908	-0.179666	1.16535	PSMC5
263	Q32MZ4	14	8	72.0708	0.0691469	0.116609	1.70768	0.452279	CTRL	COVID	Leucine-rich repeat flightless-interacting protein 1 OS=Homo sapiens OX=9606 GN=LRRFIP1 PE=1 SV=2	193271	209503	187323	57715.3	108783	120693	86043.6	122959	116414	58204.8	72315.8	57791.5	146215	85621.6	0.585588	-0.772041	1.16023	LRRFIP1
264	P04075	42	28	299.772	0.0694839	0.11674	1.27075	0.451246	CTRL	COVID	Fructose-bisphosphate aldolase A OS=Homo sapiens OX=9606 GN=ALDOA PE=1 SV=2	438333	434240	393463	256068	345669	379337	325432	336606	370615	213142	283853	238689	374518	294723	0.786938	-0.345678	1.15812	ALDOA
265	P04406	66	46	350.615	0.070023	0.117209	1.24338	0.449602	CTRL	COVID	Glyceraldehyde-3-phosphate dehydrogenase OS=Homo sapiens OX=9606 GN=GAPDH PE=1 SV=3	2.07568e+06	2.1324e+06	2.01245e+06	1.29366e+06	1.69e+06	1.73437e+06	1.65739e+06	1.82106e+06	1.61592e+06	1.13534e+06	1.28117e+06	1.2866e+06	1.82309e+06	1.46625e+06	0.804262	-0.314262	1.15476	GAPDH
266	P06396	21	14	134.745	0.071009	0.117494	1.03809	0.44663	COVID	CTRL	Gelsolin OS=Homo sapiens OX=9606 GN=GSN PE=1 SV=1	160528	161210	173278	172100	156623	163296	171309	169307	166688	177740	170026	169558	164506	170771	1.03809	0.0539259	1.14869	GSN
267	P62277	5	2	44.6967	0.0711571	0.117494	1.10547	0.446187	CTRL	COVID	40S ribosomal protein S13 OS=Homo sapiens OX=9606 GN=RPS13 PE=1 SV=2	71536.4	62230.2	62669.2	57170.9	51468.4	60130.5	54536.5	53620.2	52845.9	59076	56350.6	53933.9	60867.6	55060.5	0.904595	-0.144657	1.14778	RPS13
268	P02647	3	2	21.3941	0.0714715	0.117494	1.33052	0.44525	CTRL	COVID	Apolipoprotein A-I OS=Homo sapiens OX=9606 GN=APOA1 PE=1 SV=1	7457.26	7487.33	7486.48	5610.93	13442.3	6787.04	6081.2	5879.92	6882.16	5835.52	6052.64	5548.68	8045.23	6046.69	0.751587	-0.411988	1.14587	APOA1
269	Q13724	2	1	9.9928	0.0714741	0.117494	1.15793	0.445242	COVID	CTRL	Mannosyl-oligosaccharide glucosidase OS=Homo sapiens OX=9606 GN=MOGS PE=1 SV=5	9068.01	8885.23	9602.69	11589.4	10439.8	12674	11337.3	10220.1	10966.3	13554.3	12786.5	13227	10376.5	12015.3	1.15793	0.211543	1.14585	MOGS
270	Q9Y4K0	14	8	99.3639	0.071646	0.117494	1.10752	0.444732	COVID	CTRL	Lysyl oxidase homolog 2 OS=Homo sapiens OX=9606 GN=LOXL2 PE=1 SV=1	122947	116791	136551	143693	144551	149485	141798	135112	144376	156968	166565	156721	135670	150257	1.10752	0.147332	1.14481	LOXL2
271	P13637	30	7	174.889	0.0717593	0.117494	1.16851	0.444396	CTRL	COVID	Sodium/potassium-transporting ATPase subunit alpha-3 OS=Homo sapiens OX=9606 GN=ATP1A3 PE=1 SV=3	229717	228062	236976	166902	207587	180742	188740	197556	197361	152247	179716	154107	208331	178288	0.855791	-0.224669	1.14412	ATP1A3
272	Q9Y371	3	3	16.5017	0.0727943	0.118757	1.07673	0.441353	COVID	CTRL	Endophilin-B1 OS=Homo sapiens OX=9606 GN=SH3GLB1 PE=1 SV=1	178397	182945	192191	188921	191994	171453	174515	188457	199317	207523	214493	206457	184317	198460	1.07673	0.106662	1.1379	SH3GLB1
273	P84098	6	3	33.9867	0.0749102	0.121644	1.09736	0.435267	COVID	CTRL	60S ribosomal protein L19 OS=Homo sapiens OX=9606 GN=RPL19 PE=1 SV=1	21727.9	21766.3	23146.6	22115.8	21439.7	22719.4	23335.6	20234.9	24007.5	24551.3	26708	27019.2	22152.6	24309.4	1.09736	0.134039	1.12546	RPL19
274	O00506	3	1	18.2547	0.0751041	0.121644	1.11212	0.434719	COVID	CTRL	Serine/threonine-protein kinase 25 OS=Homo sapiens OX=9606 GN=STK25 PE=1 SV=1	5645.23	6279.87	5898.25	7936.01	5957.95	6856.23	7303.7	7615.94	6608.96	7248.62	6712.38	7408.76	6428.92	7149.73	1.11212	0.153311	1.12434	STK25
276	Q7KZF4	27	15	153.59	0.0767825	0.123474	1.06262	0.430028	COVID	CTRL	Staphylococcal nuclease domain-containing protein 1 OS=Homo sapiens OX=9606 GN=SND1 PE=1 SV=1	156782	159635	166006	155646	153579	152560	162105	153312	156995	174751	177809	178367	157368	167223	1.06262	0.0876306	1.11474	SND1
277	Q6IS14	10	2	67.6864	0.0784977	0.125783	1.27693	0.425343	CTRL	COVID	Eukaryotic translation initiation factor 5A-1-like OS=Homo sapiens OX=9606 GN=EIF5AL1 PE=2 SV=2	96013.8	99241.3	95882.4	71500.6	60823.2	71905.5	66427	93058.7	69324.8	51031	60105.9	47987.6	82561.1	64655.8	0.783127	-0.352682	1.10514	EIF5AL1
278	P60660	32	17	198.643	0.0803086	0.128228	1.1817	0.42051	CTRL	COVID	Myosin light polypeptide 6 OS=Homo sapiens OX=9606 GN=MYL6 PE=1 SV=2	465363	442516	413969	299634	310167	338823	319964	319915	305889	327727	317985	329880	378412	320227	0.846238	-0.240865	1.09524	MYL6
279	P09493	30	8	258.816	0.082534	0.130761	1.32323	0.414725	CTRL	COVID	Tropomyosin alpha-1 chain OS=Homo sapiens OX=9606 GN=TPM1 PE=1 SV=2	470557	470123	477293	239159	316158	316679	302185	374125	282447	252365	261036	258433	381662	288432	0.755727	-0.404063	1.08337	TPM1
280	P62241	12	8	62.6243	0.082606	0.130761	1.21604	0.414541	CTRL	COVID	40S ribosomal protein S8 OS=Homo sapiens OX=9606 GN=RPS8 PE=1 SV=2	112363	112793	109642	69827.9	80896.1	80603.8	83247.7	84160.3	84645.8	70084.3	71518.6	71891.2	94354.4	77591.3	0.822339	-0.282195	1.08299	RPS8
281	P25705	26	17	173.443	0.0827661	0.130761	1.13378	0.414131	CTRL	COVID	ATP synthase subunit alpha_ mitochondrial OS=Homo sapiens OX=9606 GN=ATP5F1A PE=1 SV=1	279882	282551	274456	212905	230533	243462	246615	241345	245580	192922	213215	204315	253965	223999	0.882007	-0.181138	1.08215	ATP5F1A
284	P50395	34	16	272.799	0.0846161	0.132291	1.10483	0.409459	CTRL	COVID	Rab GDP dissociation inhibitor beta OS=Homo sapiens OX=9606 GN=GDI2 PE=1 SV=2	266441	271666	273886	207312	247942	257881	239157	245999	240953	205007	227693	221611	254188	230070	0.905118	-0.143822	1.07255	GDI2
286	Q9NRP0	5	3	29.9677	0.0868051	0.134687	1.0783	0.404068	COVID	CTRL	Oligosaccharyltransferase complex subunit OSTC OS=Homo sapiens OX=9606 GN=OSTC PE=1 SV=1	26903.3	29120.2	27548.5	26965.2	26073.1	28010	27986.9	27588.3	26546.2	32529.7	30706.6	32152.9	27436.7	29585.1	1.0783	0.108762	1.06145	OSTC
287	P10809	30	21	272.114	0.0873534	0.134687	1.12415	0.40274	CTRL	COVID	60 kDa heat shock protein_ mitochondrial OS=Homo sapiens OX=9606 GN=HSPD1 PE=1 SV=2	209281	206717	192671	158555	177341	174238	176343	183101	183374	152944	156680	142797	186467	165873	0.889558	-0.16884	1.05872	HSPD1
288	P12004	2	1	11.2955	0.0875997	0.134687	1.35084	0.402147	CTRL	COVID	Proliferating cell nuclear antigen OS=Homo sapiens OX=9606 GN=PCNA PE=1 SV=1	2352.95	2384.43	1934.59	1218.74	1171.72	1916.7	1399.5	1664.66	1510.63	1310.65	1115.44	1126.75	1829.86	1354.61	0.740281	-0.433855	1.0575	PCNA
290	P15586	11	5	67.8167	0.0893301	0.136424	1.18161	0.398026	CTRL	COVID	N-acetylglucosamine-6-sulfatase OS=Homo sapiens OX=9606 GN=GNS PE=1 SV=3	59995.7	59815.8	55247.7	37294.2	48255.4	52357.2	46116.8	48939.4	49632.4	39525.6	40282.7	40367.1	52161	44144	0.846302	-0.240755	1.049	GNS
291	P00568	12	5	85.6016	0.0893799	0.136424	1.17406	0.397909	CTRL	COVID	Adenylate kinase isoenzyme 1 OS=Homo sapiens OX=9606 GN=AK1 PE=1 SV=3	75466.8	76395.2	78341.8	53520	70969.9	62516.5	63967.5	72256.4	64351	52011	52489.4	50281	69535	59226	0.851744	-0.231508	1.04876	AK1
292	Q05682	54	36	393.621	0.0899733	0.136461	1.05434	0.396516	CTRL	COVID	Caldesmon OS=Homo sapiens OX=9606 GN=CALD1 PE=1 SV=3	255634	254492	238891	226534	224182	226855	218114	219707	220852	227213	231028	236145	237765	225510	0.948458	-0.0763446	1.04589	CALD1
293	P31150	26	5	213.762	0.0905967	0.136461	1.16014	0.395064	CTRL	COVID	Rab GDP dissociation inhibitor alpha OS=Homo sapiens OX=9606 GN=GDI1 PE=1 SV=2	373584	390228	319915	254628	290576	286231	279844	316621	264654	272383	266162	251139	319194	275134	0.861965	-0.214299	1.04289	GDI1
296	P63104	37	24	267.856	0.0909197	0.136461	1.10773	0.394315	COVID	CTRL	14-3-3 protein zeta/delta OS=Homo sapiens OX=9606 GN=YWHAZ PE=1 SV=1	447302	428892	424624	431834	405717	407486	445691	413865	404529	535329	494954	525744	424309	470019	1.10773	0.147602	1.04134	YWHAZ
298	P14649	9	5	55.6427	0.092107	0.136627	1.53714	0.391589	CTRL	COVID	Myosin light chain 6B OS=Homo sapiens OX=9606 GN=MYL6B PE=1 SV=1	168934	138789	124441	51528.1	70359.1	89705.3	74044.8	84398.8	77117	55055.9	63127.9	65056	107293	69800.1	0.650557	-0.620253	1.03571	MYL6B
299	Q9H1B4	4	1	17.2008	0.0926495	0.136627	1.19846	0.390356	COVID	CTRL	Nuclear RNA export factor 5 OS=Homo sapiens OX=9606 GN=NXF5 PE=2 SV=1	31340.9	34021.6	35846.1	48992.9	42146.4	49991.4	42026.1	43391.3	40352.4	54579.3	56968.9	53115.8	40389.9	48405.7	1.19846	0.261182	1.03316	NXF5
300	P15374	5	2	26.4085	0.0928581	0.136627	1.09903	0.389884	COVID	CTRL	Ubiquitin carboxyl-terminal hydrolase isozyme L3 OS=Homo sapiens OX=9606 GN=UCHL3 PE=1 SV=1	9332.55	9575.79	8100.12	10754.9	9982.87	10299.4	9982.85	10128.4	9606.86	11403.6	11050.7	11621.7	9674.26	10632.3	1.09903	0.136237	1.03218	UCHL3
301	Q01082	14	6	81.354	0.092864	0.136627	1.38852	0.38987	CTRL	COVID	Spectrin beta chain_ non-erythrocytic 1 OS=Homo sapiens OX=9606 GN=SPTBN1 PE=1 SV=2	115285	121585	114112	50148.2	94876.8	84886.7	69863.9	97172.8	84679.9	52325.8	58648.7	55661.9	96815.5	69725.5	0.720189	-0.473552	1.03215	SPTBN1
302	O75494	3	2	16.2899	0.0931694	0.136627	1.11434	0.389181	COVID	CTRL	Serine/arginine-rich splicing factor 10 OS=Homo sapiens OX=9606 GN=SRSF10 PE=1 SV=1	79436.2	80601.5	95059.2	97594.7	104192	89491.5	91953.8	90206.6	97551.2	105873	109624	113638	91062.5	101474	1.11434	0.156188	1.03073	SRSF10
303	Q9H0E7	8	5	50.4121	0.0933105	0.136627	1.30039	0.388864	CTRL	COVID	Ubiquitin carboxyl-terminal hydrolase 44 OS=Homo sapiens OX=9606 GN=USP44 PE=1 SV=2	65331.9	63561.5	81095.3	36037.3	63971.5	51639.4	51714.1	53654.9	54345.5	39423.3	39689	39273.1	60272.8	46350	0.769003	-0.378939	1.03007	USP44
304	P29966	14	11	109.947	0.0934577	0.136627	1.04369	0.388533	CTRL	COVID	Myristoylated alanine-rich C-kinase substrate OS=Homo sapiens OX=9606 GN=MARCKS PE=1 SV=4	86879.8	79863.2	82750.1	75629.7	83668	82183.8	78543.7	75926.4	78001.1	76945.3	78098.4	82909.1	81829.1	78404	0.958143	-0.0616868	1.02938	MARCKS
305	P13796	25	13	136.877	0.0940681	0.136887	1.11046	0.387167	CTRL	COVID	Plastin-2 OS=Homo sapiens OX=9606 GN=LCP1 PE=1 SV=6	277002	282895	296479	239811	287040	255650	264902	275965	274077	227682	222796	210431	273146	245975	0.900527	-0.151159	1.02656	LCP1
306	P61106	4	2	24.4141	0.0942436	0.136887	1.53998	0.386776	CTRL	COVID	Ras-related protein Rab-14 OS=Homo sapiens OX=9606 GN=RAB14 PE=1 SV=4	76399.2	76638.4	70097.6	28577.4	46952.9	65542.3	49889.1	59784	53969.9	20616.1	32271.6	19971.2	60701.3	39417	0.64936	-0.622909	1.02575	RAB14
309	P54136	4	3	23.0501	0.0989767	0.142384	1.15621	0.376524	COVID	CTRL	Arginine--tRNA ligase_ cytoplasmic OS=Homo sapiens OX=9606 GN=RARS1 PE=1 SV=2	5788.86	5859.11	5946.69	4392.58	4092.06	4207.13	7015.32	5737.29	5341.69	5903.57	5737.85	5281.87	5047.74	5836.27	1.15621	0.209409	1.00447	RARS1
310	Q7L1Q6	2	1	10.8516	0.0995785	0.142793	1.1857	0.375259	CTRL	COVID	Basic leucine zipper and W2 domain-containing protein 1 OS=Homo sapiens OX=9606 GN=BZW1 PE=1 SV=1	13559.9	12080.1	12787.9	11680.8	8071.02	9215.56	9826.36	9250.9	9965.97	9582.26	9554.38	8660.19	11232.5	9473.34	0.843384	-0.245738	1.00183	BZW1
311	P62829	5	2	44.0004	0.0999898	0.142928	1.16383	0.374399	CTRL	COVID	60S ribosomal protein L23 OS=Homo sapiens OX=9606 GN=RPL23 PE=1 SV=1	63547.1	65792.2	58935.4	43494.7	44821.3	47423.4	45625.7	47144.1	46144.6	47612.3	47243.4	44633.2	54002.3	46400.5	0.859232	-0.21888	1.00004	RPL23
312	P54687	8	7	52.0734	0.102633	0.146242	1.17698	0.368964	COVID	CTRL	Branched-chain-amino-acid aminotransferase_ cytosolic OS=Homo sapiens OX=9606 GN=BCAT1 PE=1 SV=3	40560.8	36513.8	36291	38578	29700.7	32786.6	38035.4	35704.3	33142.3	51758.4	47072.7	46667.7	35738.5	42063.5	1.17698	0.23509	0.988713	BCAT1
313	Q07666	2	1	10.731	0.103055	0.14638	1.13034	0.36811	COVID	CTRL	KH domain-containing_ RNA-binding_ signal transduction-associated protein 1 OS=Homo sapiens OX=9606 GN=KHDRBS1 PE=1 SV=1	9689.32	9894.57	10200	14263.1	12739.7	12317.8	12551.2	11592.4	12343.9	13388.1	14220.3	14015.8	11517.4	13018.6	1.13034	0.176756	0.98693	KHDRBS1
315	Q14103	19	10	139.911	0.10436	0.147304	1.09837	0.365496	CTRL	COVID	Heterogeneous nuclear ribonucleoprotein D0 OS=Homo sapiens OX=9606 GN=HNRNPD PE=1 SV=1	136606	136221	128976	105830	108445	111860	112760	114096	109442	104488	111453	110503	121323	110457	0.910438	-0.135367	0.981467	HNRNPD
316	Q9H0E2	5	5	26.866	0.104936	0.147416	1.262	0.364354	COVID	CTRL	Toll-interacting protein OS=Homo sapiens OX=9606 GN=TOLLIP PE=1 SV=1	8758.54	8388	11588.6	18725.9	15574	15740.5	14690.4	13220.2	15137.8	18445.4	19042.3	18878.6	13129.3	16569.1	1.262	0.335711	0.979076	TOLLIP
317	P04632	20	11	123.142	0.105261	0.147416	1.32152	0.363711	CTRL	COVID	Calpain small subunit 1 OS=Homo sapiens OX=9606 GN=CAPNS1 PE=1 SV=1	133900	136199	123842	63612.9	91368.9	99224.7	89698.4	109971	88734.4	60030.5	67868.6	74153.4	108025	81742.8	0.756705	-0.402197	0.977732	CAPNS1
318	Q96I99	5	2	25.6831	0.105421	0.147416	1.12059	0.363396	CTRL	COVID	Succinate--CoA ligase [GDP-forming] subunit beta_ mitochondrial OS=Homo sapiens OX=9606 GN=SUCLG2 PE=1 SV=2	15258.3	17343.8	14348.2	13538.3	12399.4	12373.2	11627.4	13533.6	11388.2	13154.4	13175.5	13207	14210.2	12681	0.892386	-0.16426	0.977072	SUCLG2
319	Q9BXX2	13	6	77.1828	0.10678	0.148435	1.37813	0.360741	CTRL	COVID	Ankyrin repeat domain-containing protein 30B OS=Homo sapiens OX=9606 GN=ANKRD30B PE=2 SV=3	493977	512778	476946	246016	281544	292306	368016	367337	282036	219632	223167	211328	383928	278586	0.72562	-0.462714	0.971508	ANKRD30B
320	P35579	274	182	2205.1	0.107566	0.149026	1.23964	0.359223	CTRL	COVID	Myosin-9 OS=Homo sapiens OX=9606 GN=MYH9 PE=1 SV=4	3.64143e+06	3.63837e+06	3.3387e+06	2.08087e+06	2.27412e+06	2.34384e+06	2.35224e+06	2.48208e+06	2.18198e+06	2.31089e+06	2.3164e+06	2.32607e+06	2.88622e+06	2.32827e+06	0.806686	-0.309921	0.968325	MYH9
321	P46940	63	35	393.049	0.108495	0.149852	1.15133	0.357444	CTRL	COVID	Ras GTPase-activating-like protein IQGAP1 OS=Homo sapiens OX=9606 GN=IQGAP1 PE=1 SV=1	363364	372108	353441	254465	283311	298689	298782	321088	293755	245800	260592	252293	320896	278718	0.868562	-0.2033	0.96459	IQGAP1
322	P16989	8	6	41.2578	0.109054	0.150164	1.34705	0.356382	CTRL	COVID	Y-box-binding protein 3 OS=Homo sapiens OX=9606 GN=YBX3 PE=1 SV=4	30855.7	27126.1	28322.4	13241.8	20515	16410.7	17364.2	17924.8	20771.3	14580.5	15372.3	15298.3	22745.3	16885.2	0.742362	-0.429805	0.962359	YBX3
324	P34896	4	1	23.3264	0.110451	0.151163	1.2261	0.353754	COVID	CTRL	Serine hydroxymethyltransferase_ cytosolic OS=Homo sapiens OX=9606 GN=SHMT1 PE=1 SV=1	77825.9	76278.5	64271.9	66840.2	53853.9	59861.3	76871.7	65312.8	58124.2	104141	89162.7	95516.9	66488.6	81521.5	1.2261	0.294074	0.956831	SHMT1
325	Q9UM07	3	1	22.353	0.111557	0.152214	1.08305	0.351699	COVID	CTRL	Protein-arginine deiminase type-4 OS=Homo sapiens OX=9606 GN=PADI4 PE=1 SV=2	9420.71	9883.56	9669.06	12420.3	10356	11527.8	11255.1	11838.1	10697.4	11658.6	11042.8	12040.7	10546.2	11422.1	1.08305	0.115099	0.952502	PADI4
326	Q9NRW7	5	2	25.7489	0.113544	0.154457	1.19792	0.348064	COVID	CTRL	Vacuolar protein sorting-associated protein 45 OS=Homo sapiens OX=9606 GN=VPS45 PE=1 SV=1	14564.5	14885.3	16259.1	21945.4	21432.1	20741.8	18652.2	17577	19449.9	24169	26163.5	25553.8	18304.7	21927.6	1.19792	0.260531	0.944835	VPS45
327	P35241	25	3	224.692	0.115555	0.156469	1.12448	0.344458	CTRL	COVID	Radixin OS=Homo sapiens OX=9606 GN=RDX PE=1 SV=1	307596	312845	283030	224987	240928	250202	246566	273784	245135	222919	236162	215733	269931	240050	0.889299	-0.169259	0.93721	RDX
328	P36507	4	3	26.8776	0.11588	0.156469	1.22016	0.343883	CTRL	COVID	Dual specificity mitogen-activated protein kinase kinase 2 OS=Homo sapiens OX=9606 GN=MAP2K2 PE=1 SV=1	9939.01	10165.4	9485.44	5635.53	7824.74	9601.29	7232.41	8620.08	8250.28	6298.97	6348.95	6400.44	8775.24	7191.85	0.819562	-0.287075	0.935992	MAP2K2
329	Q92945	10	5	63.8767	0.116614	0.156469	1.15529	0.342588	CTRL	COVID	Far upstream element-binding protein 2 OS=Homo sapiens OX=9606 GN=KHSRP PE=1 SV=4	30172.3	29941.9	25135.6	20303.7	23278.7	21447.8	22218.1	25032.5	22330.1	19928.2	21898.9	18671.6	25046.7	21679.9	0.865581	-0.20826	0.933248	KHSRP
333	P06576	31	21	247.981	0.118294	0.157586	1.12312	0.33966	CTRL	COVID	ATP synthase subunit beta_ mitochondrial OS=Homo sapiens OX=9606 GN=ATP5F1B PE=1 SV=3	267939	278397	251370	187633	223864	230701	225717	228428	221991	195724	202843	207348	239984	213675	0.890374	-0.167517	0.927037	ATP5F1B
334	P26006	27	14	186.152	0.118828	0.15783	1.11317	0.33874	CTRL	COVID	Integrin alpha-3 OS=Homo sapiens OX=9606 GN=ITGA3 PE=1 SV=5	557633	588151	561118	469124	505913	527074	405294	431977	424331	536424	545629	539127	534835	480464	0.898339	-0.154668	0.925083	ITGA3
335	Q9Y490	101	62	716.806	0.119305	0.157998	1.10762	0.337921	CTRL	COVID	Talin-1 OS=Homo sapiens OX=9606 GN=TLN1 PE=1 SV=3	717615	705530	681202	526156	586968	595420	587860	637861	588587	537167	554274	536654	635482	573734	0.902833	-0.147469	0.923342	TLN1
336	Q9NTK5	3	1	24.63	0.120672	0.158873	1.07214	0.335596	CTRL	COVID	Obg-like ATPase 1 OS=Homo sapiens OX=9606 GN=OLA1 PE=1 SV=2	12312.6	11739	11371.4	13665.9	11718.4	13431.6	11728.1	11463.6	11550.2	10230.8	12194.8	12076	12373.2	11540.6	0.932712	-0.100497	0.918394	OLA1
337	P17812	4	3	28.0402	0.121516	0.159518	1.13313	0.334175	CTRL	COVID	CTP synthase 1 OS=Homo sapiens OX=9606 GN=CTPS1 PE=1 SV=2	13665.4	13799.5	12363.4	10989	10051.3	9461.31	10877.1	11073.9	10152.3	10173.8	10243.7	9546.24	11721.6	10344.5	0.882513	-0.180311	0.915367	CTPS1
338	P09104	21	7	165.858	0.122206	0.159958	1.22846	0.333022	CTRL	COVID	Gamma-enolase OS=Homo sapiens OX=9606 GN=ENO2 PE=1 SV=3	371359	395728	409933	227036	265532	290297	292274	309772	283985	219687	243767	245920	326648	265901	0.81403	-0.296846	0.912908	ENO2
339	P30153	26	14	197.883	0.122945	0.160155	1.03438	0.331795	CTRL	COVID	Serine/threonine-protein phosphatase 2A 65 kDa regulatory subunit A alpha isoform OS=Homo sapiens OX=9606 GN=PPP2R1A PE=1 SV=4	177470	169939	173874	157474	164741	165160	157041	168078	164140	161116	161875	162884	168110	162522	0.966764	-0.0487636	0.910289	PPP2R1A
340	P35580	96	31	784.037	0.12468	0.16154	1.12595	0.328948	CTRL	COVID	Myosin-10 OS=Homo sapiens OX=9606 GN=MYH10 PE=1 SV=3	1.67261e+06	1.63678e+06	1.50849e+06	1.15842e+06	1.28705e+06	1.26759e+06	1.23646e+06	1.39203e+06	1.28702e+06	1.18303e+06	1.26551e+06	1.2126e+06	1.42182e+06	1.26277e+06	0.888138	-0.171145	0.904203	MYH10
341	P69905	10	7	48.2581	0.12485	0.16154	1.34558	0.328672	CTRL	COVID	Hemoglobin subunit alpha OS=Homo sapiens OX=9606 GN=HBA1 PE=1 SV=2	80794.3	79707.5	85795.1	42095.7	87200.1	47803.9	58646.3	61923.1	68994.4	37198.6	49954.6	37940	70566.1	52442.8	0.743173	-0.42823	0.903612	HBA1
342	Q96DA2	1	1	4.0806	0.125424	0.161577	1.21938	0.327741	COVID	CTRL	Ras-related protein Rab-39B OS=Homo sapiens OX=9606 GN=RAB39B PE=1 SV=1	672.858	530.722	863.045	1036.68	1267.23	1109.16	1079.09	1283.15	1208.26	992.454	1138.23	980.67	913.282	1113.64	1.21938	0.286152	0.901618	RAB39B
344	Q8TBY8	9	4	52.1032	0.126023	0.161577	1.32152	0.326776	CTRL	COVID	Polyamine-modulated factor 1-binding protein 1 OS=Homo sapiens OX=9606 GN=PMFBP1 PE=1 SV=3	90893.5	94868.3	87715.2	53027	51367.3	52108	63886	73171.1	57861.1	43761	46320.1	40367.8	71663.2	54227.8	0.756704	-0.402198	0.899551	PMFBP1
345	Q04917	21	10	175.209	0.126314	0.161577	1.09652	0.326308	COVID	CTRL	14-3-3 protein eta OS=Homo sapiens OX=9606 GN=YWHAH PE=1 SV=4	283906	273148	255767	222359	219656	226268	264555	256606	241773	291918	267708	301498	246851	270676	1.09652	0.13293	0.898548	YWHAH
346	P34897	4	2	21.0377	0.126798	0.161737	1.1781	0.325533	COVID	CTRL	Serine hydroxymethyltransferase_ mitochondrial OS=Homo sapiens OX=9606 GN=SHMT2 PE=1 SV=3	87379	85724.9	77937.9	85692.6	71997	75964.9	90646.4	75721.9	71603.5	117575	105690	109784	80782.7	95170.2	1.1781	0.236463	0.896887	SHMT2
347	P68402	8	6	37.7123	0.128115	0.16275	1.212	0.323444	COVID	CTRL	Platelet-activating factor acetylhydrolase IB subunit beta OS=Homo sapiens OX=9606 GN=PAFAH1B2 PE=1 SV=1	25179.5	25233	27311.1	45500.2	40280.6	38584.5	34194.6	35188	35082	48000.7	45404.3	47062.1	33681.5	40822	1.212	0.27739	0.8924	PAFAH1B2
348	P49721	8	4	53.8403	0.128315	0.16275	1.12465	0.323128	CTRL	COVID	Proteasome subunit beta type-2 OS=Homo sapiens OX=9606 GN=PSMB2 PE=1 SV=1	75917.4	77103.1	65074.2	53499.4	61776.4	55995.2	56062	61264.8	57548.3	59057.4	52635	59643.9	64894.3	57701.9	0.889168	-0.169473	0.891722	PSMB2
349	P05089	2	1	10.9651	0.129052	0.163224	1.10993	0.321972	CTRL	COVID	Arginase-1 OS=Homo sapiens OX=9606 GN=ARG1 PE=1 SV=2	3677.96	3344.57	3491.51	4107.22	4119.82	3894.09	3070.29	3179.24	3276.5	4333.78	3554.79	2978.74	3772.53	3398.89	0.900958	-0.150468	0.889237	ARG1
350	Q15582	29	20	228.031	0.129811	0.163292	1.0995	0.320788	CTRL	COVID	Transforming growth factor-beta-induced protein ig-h3 OS=Homo sapiens OX=9606 GN=TGFBI PE=1 SV=1	211906	216234	207313	155195	175604	191428	176367	183448	172783	171564	176080	172673	192946	175486	0.909505	-0.136847	0.886689	TGFBI
351	P00751	5	4	28.3881	0.129871	0.163292	1.28174	0.320694	CTRL	COVID	Complement factor B OS=Homo sapiens OX=9606 GN=CFB PE=1 SV=2	10417.5	9906.73	9969.71	4657.44	7806.76	7569.4	7080.28	6944.6	7176.67	5207.93	6421.95	6433.74	8387.93	6544.2	0.780192	-0.358098	0.886486	CFB
352	P12081	7	2	39.5717	0.130193	0.163292	1.13278	0.320195	COVID	CTRL	Histidine--tRNA ligase_ cytoplasmic OS=Homo sapiens OX=9606 GN=HARS1 PE=1 SV=2	89890	87651.5	86003.5	59173.7	82745.8	57409	86086.1	86806.3	89171.3	87359.4	92366.2	82545.1	77145.6	87389.1	1.13278	0.179869	0.885411	HARS1
353	Q13509	74	44	325.344	0.130803	0.163601	1.1373	0.319254	CTRL	COVID	Tubulin beta-3 chain OS=Homo sapiens OX=9606 GN=TUBB3 PE=1 SV=2	1.71663e+06	1.72774e+06	1.63689e+06	1.16266e+06	1.44497e+06	1.37962e+06	1.42719e+06	1.50289e+06	1.4034e+06	1.19085e+06	1.23902e+06	1.21036e+06	1.51142e+06	1.32895e+06	0.879274	-0.185615	0.883382	TUBB3
354	P06454	6	4	41.5687	0.131994	0.164633	1.08537	0.31743	CTRL	COVID	Prothymosin alpha OS=Homo sapiens OX=9606 GN=PTMA PE=1 SV=2	13041.6	15495.2	14135.4	16296.8	13230.6	15560.4	11735.5	14408.3	13215.4	14135.4	14203.3	13159	14626.7	13476.1	0.921342	-0.118192	0.879446	PTMA
355	Q9Y4L1	37	21	242.673	0.136185	0.169391	1.03976	0.311159	CTRL	COVID	Hypoxia up-regulated protein 1 OS=Homo sapiens OX=9606 GN=HYOU1 PE=1 SV=1	230576	231463	233727	206728	222483	221351	220559	228086	218586	207085	209651	210884	224388	215808	0.961764	-0.0562444	0.865871	HYOU1
356	P62249	4	2	22.4892	0.137021	0.169962	1.34807	0.309935	CTRL	COVID	40S ribosomal protein S16 OS=Homo sapiens OX=9606 GN=RPS16 PE=1 SV=2	34890.9	32719.5	34163.5	15063.2	21845.4	19774.3	20116.2	25854.3	23215.7	16484.1	15912.3	15960.7	26409.5	19590.6	0.7418	-0.430897	0.863212	RPS16
357	B2CW77	3	1	15.1499	0.137846	0.170426	1.2222	0.308737	CTRL	COVID	Killin OS=Homo sapiens OX=9606 GN=KLLN PE=1 SV=1	5059.48	5045.58	5313.88	7448.92	8319.32	8665.17	5574.07	5706.95	5868.43	4986.63	4957.5	5513.39	6642.06	5434.49	0.818194	-0.289485	0.860607	KLLN
358	Q13347	5	4	30.988	0.138425	0.170426	1.1701	0.3079	CTRL	COVID	Eukaryotic translation initiation factor 3 subunit I OS=Homo sapiens OX=9606 GN=EIF3I PE=1 SV=1	12577.7	13211.4	12098.9	8751.63	8973.49	8917.93	10765	9862.17	8465.42	7974.71	8926.85	9156.02	10755.2	9191.7	0.854631	-0.226627	0.858785	EIF3I
360	P78363	5	3	24.9006	0.139401	0.170596	1.14669	0.3065	CTRL	COVID	Retinal-specific phospholipid-transporting ATPase ABCA4 OS=Homo sapiens OX=9606 GN=ABCA4 PE=1 SV=3	12521.9	13887.5	16823.3	16910.3	20249.9	18119.9	14185.2	12779.7	13709.8	14155.8	16171.1	14909.2	16418.8	14318.5	0.872078	-0.197471	0.855735	ABCA4
361	P35221	14	10	80.8654	0.139427	0.170596	1.21951	0.306462	CTRL	COVID	Catenin alpha-1 OS=Homo sapiens OX=9606 GN=CTNNA1 PE=1 SV=1	145069	145230	134853	77818.5	102322	109017	111170	112212	101813	86026.7	89048.6	85464.9	119052	97622.7	0.820003	-0.2863	0.855654	CTNNA1
362	P62081	22	13	128.838	0.140493	0.171434	1.0387	0.304946	CTRL	COVID	40S ribosomal protein S7 OS=Homo sapiens OX=9606 GN=RPS7 PE=1 SV=1	114785	105649	108269	100073	100410	103752	102009	97968.7	99509.7	103367	104339	102163	105490	101559	0.962741	-0.0547803	0.852347	RPS7
363	P17931	2	2	18.1587	0.1417	0.172008	1.21345	0.303244	CTRL	COVID	Galectin-3 OS=Homo sapiens OX=9606 GN=LGALS3 PE=1 SV=5	6529.14	5243.18	4513.16	3444.65	3878.96	4999.29	4475.66	4210.02	4450.04	3640.4	3895.37	2904.55	4768.06	3929.34	0.824096	-0.279116	0.848629	LGALS3
364	Q7L2H7	2	2	11.1655	0.141726	0.172008	1.17378	0.303208	COVID	CTRL	Eukaryotic translation initiation factor 3 subunit M OS=Homo sapiens OX=9606 GN=EIF3M PE=1 SV=1	24982.6	25903	26439.3	20001.4	15212.3	16792.7	30205.9	26601	20358.4	25537.9	24785.9	24318	21555.2	25301.2	1.17378	0.231168	0.84855	EIF3M
365	P13693	5	2	30.6571	0.144085	0.174233	1.11058	0.299935	COVID	CTRL	Translationally-controlled tumor protein OS=Homo sapiens OX=9606 GN=TPT1 PE=1 SV=1	61858.8	55027.2	67159.9	48406.4	42828.4	54390.5	63289.1	61014.1	59015.2	60916	67088.6	54804.5	54945.2	61021.3	1.11058	0.151319	0.841382	TPT1
366	P22392	14	5	111.393	0.144334	0.174233	1.10174	0.299593	CTRL	COVID	Nucleoside diphosphate kinase B OS=Homo sapiens OX=9606 GN=NME2 PE=1 SV=1	175412	164928	177194	151254	178390	172738	176783	175551	171332	127332	140327	134410	169986	154289	0.907659	-0.139778	0.840631	NME2
367	P62318	6	4	38.2771	0.145221	0.174836	1.06668	0.29838	COVID	CTRL	Small nuclear ribonucleoprotein Sm D3 OS=Homo sapiens OX=9606 GN=SNRPD3 PE=1 SV=1	20899.3	21525.1	21253	18679.6	21020.9	21428.6	23447.7	19005.9	21369.7	23074	23362.4	22868.7	20801.1	22188.1	1.06668	0.0931227	0.837969	SNRPD3
368	P18124	28	19	232.801	0.14563	0.17486	1.07501	0.297824	CTRL	COVID	60S ribosomal protein L7 OS=Homo sapiens OX=9606 GN=RPL7 PE=1 SV=1	249273	247870	261707	219169	272810	260162	247774	249258	251989	202552	228188	225796	251832	234259	0.930221	-0.104354	0.836749	RPL7
369	P13674	18	8	136.827	0.147265	0.175942	1.13634	0.295621	CTRL	COVID	Prolyl 4-hydroxylase subunit alpha-1 OS=Homo sapiens OX=9606 GN=P4HA1 PE=1 SV=2	93832.3	96723	88421.8	64544.7	69354	72918.1	77872.9	75641.2	71515.5	66360.9	67077.2	69040.5	80965.6	71251.4	0.88002	-0.184392	0.831901	P4HA1
370	Q16352	16	6	85.1046	0.147366	0.175942	1.42059	0.295485	CTRL	COVID	Alpha-internexin OS=Homo sapiens OX=9606 GN=INA PE=1 SV=2	254723	292311	276234	116960	131573	131335	136126	156691	123503	138993	144879	146733	200523	141154	0.703932	-0.506492	0.831602	INA
371	Q13283	14	7	79.5515	0.147703	0.175942	1.62273	0.295035	CTRL	COVID	Ras GTPase-activating protein-binding protein 1 OS=Homo sapiens OX=9606 GN=G3BP1 PE=1 SV=1	512809	518647	549930	125296	369169	323435	351348	437175	302147	122647	116085	149143	399881	246424	0.616244	-0.698426	0.83061	G3BP1
372	P19823	5	2	32.702	0.149444	0.177546	1.16597	0.292728	COVID	CTRL	Inter-alpha-trypsin inhibitor heavy chain H2 OS=Homo sapiens OX=9606 GN=ITIH2 PE=1 SV=2	99578.6	97209.3	112214	64253.9	122819	116510	133974	126513	130563	102853	119186	101166	102098	119043	1.16597	0.22153	0.825521	ITIH2
373	Q9H0C2	5	3	42.9087	0.150841	0.178414	1.09446	0.2909	COVID	CTRL	ADP/ATP translocase 4 OS=Homo sapiens OX=9606 GN=SLC25A31 PE=1 SV=1	44754.9	44798.3	40185.9	38382.8	35371.8	35531.1	42659.4	38737.6	39094.1	48912.9	44953.2	47246.6	39837.5	43600.6	1.09446	0.130223	0.82148	SLC25A31
375	Q14764	36	20	260.67	0.151947	0.179102	1.07006	0.289468	CTRL	COVID	Major vault protein OS=Homo sapiens OX=9606 GN=MVP PE=1 SV=4	228477	225341	221722	189286	187973	192231	199750	200080	180435	190537	196858	195848	207505	193918	0.934523	-0.0976981	0.818308	MVP
377	Q14728	2	1	11.4531	0.153359	0.179681	1.164	0.287657	COVID	CTRL	Major facilitator superfamily domain-containing protein 10 OS=Homo sapiens OX=9606 GN=MFSD10 PE=1 SV=1	1827.25	1752.03	2270.75	3025.38	2483.96	2899.11	2527.53	2338.87	2471.97	2997.18	3163.07	3098.22	2376.41	2766.14	1.164	0.219087	0.814292	MFSD10
378	P61026	9	4	89.8676	0.153715	0.179681	1.10192	0.287204	CTRL	COVID	Ras-related protein Rab-10 OS=Homo sapiens OX=9606 GN=RAB10 PE=1 SV=1	45701.5	49505	48259.5	35513.4	43993.1	42025.6	41579.5	44938.6	41989.6	34808.1	37525.6	39646.9	44166.3	40081.4	0.907509	-0.140016	0.813285	RAB10
379	P11766	4	2	24.8559	0.154034	0.179681	1.04642	0.286797	CTRL	COVID	Alcohol dehydrogenase class-3 OS=Homo sapiens OX=9606 GN=ADH5 PE=1 SV=4	32003.3	32555.5	31985.9	33306	35328	35423.2	33606.9	33862.5	32834.2	29548.7	30437.7	31412.5	33433.6	31950.4	0.955637	-0.0654654	0.812382	ADH5
380	E9PAV3	9	1	60.8129	0.155192	0.180563	1.54043	0.285336	CTRL	COVID	Nascent polypeptide-associated complex subunit alpha_ muscle-specific form OS=Homo sapiens OX=9606 GN=NACA PE=1 SV=1	111374	115127	107584	30086.8	70683.8	69180	68070.1	80199.4	68965.6	36126.5	37790.5	36052.3	84005.9	54534.1	0.649169	-0.623334	0.809132	NACA
381	Q8NI77	9	2	52.4218	0.156212	0.181282	1.06131	0.284058	COVID	CTRL	Kinesin-like protein KIF18A OS=Homo sapiens OX=9606 GN=KIF18A PE=1 SV=2	35522	33680.5	31302.4	31510.9	32495	31612.8	32120.4	30919.9	34405	37038.7	36576.6	37088.2	32687.3	34691.5	1.06131	0.0858516	0.806285	KIF18A
382	P15531	6	2	55.5294	0.156807	0.181505	1.17293	0.283318	CTRL	COVID	Nucleoside diphosphate kinase A OS=Homo sapiens OX=9606 GN=NME1 PE=1 SV=1	90860.5	80203.3	84252	57574.7	81869.5	93479.3	82458.4	79252.7	81452.1	53739.6	63016.7	56336.2	81373.2	69375.9	0.852565	-0.230119	0.804634	NME1
383	Q9NWW0	1	1	5.7664	0.157889	0.182288	1.10043	0.28198	COVID	CTRL	Host cell factor C1 regulator 1 OS=Homo sapiens OX=9606 GN=HCFC1R1 PE=1 SV=1	10625.6	10404.4	10988.5	14398	13686	13364.2	13180	12712.8	13645.5	12279.8	15325.9	13701.2	12244.5	13474.2	1.10043	0.138069	0.801648	HCFC1R1
384	P21333	189	120	1526.25	0.159502	0.183257	1.17846	0.280006	CTRL	COVID	Filamin-A OS=Homo sapiens OX=9606 GN=FLNA PE=1 SV=4	2.46621e+06	2.48706e+06	2.37888e+06	1.51213e+06	1.80229e+06	1.88956e+06	1.90367e+06	2.08936e+06	1.97909e+06	1.46058e+06	1.68034e+06	1.52471e+06	2.08935e+06	1.77296e+06	0.848568	-0.236898	0.797233	FLNA
385	Q02809	20	9	125.051	0.159542	0.183257	1.67294	0.279958	CTRL	COVID	Procollagen-lysine_2-oxoglutarate 5-dioxygenase 1 OS=Homo sapiens OX=9606 GN=PLOD1 PE=1 SV=2	531645	537193	558613	109749	362074	321439	342801	442581	292850	114238	110509	144003	403452	241164	0.59775	-0.742385	0.797125	PLOD1
386	P27635	16	8	106.717	0.160389	0.183728	1.21248	0.278932	CTRL	COVID	60S ribosomal protein L10 OS=Homo sapiens OX=9606 GN=RPL10 PE=1 SV=4	75550.3	76824.2	77777.3	40650.7	61632.2	57328.1	57479.6	63535	57501.6	46358.1	48458.8	48125.1	64960.5	53576.4	0.824753	-0.277966	0.794826	RPL10
387	Q96CW1	14	6	86.4126	0.160991	0.183728	1.105	0.278206	CTRL	COVID	AP-2 complex subunit mu OS=Homo sapiens OX=9606 GN=AP2M1 PE=1 SV=2	108258	108844	108843	80077.5	88756.5	85665.8	91412.7	88006.7	86948	81808	82762.1	94353.7	96740.8	87548.5	0.904981	-0.144041	0.793199	AP2M1
389	P40939	32	21	205.125	0.162033	0.184238	1.06958	0.276958	COVID	CTRL	Trifunctional enzyme subunit alpha_ mitochondrial OS=Homo sapiens OX=9606 GN=HADHA PE=1 SV=2	195097	197082	207230	154595	198426	170473	202718	204202	206498	191519	202877	193222	187150	200172	1.06958	0.097045	0.790397	HADHA
391	Q6ZSJ8	1	1	12.5114	0.165772	0.187253	1.0842	0.27256	CTRL	COVID	Uncharacterized protein C1orf122 OS=Homo sapiens OX=9606 GN=C1orf122 PE=4 SV=2	7414.11	7438.16	7878.53	8632.85	7862.96	8489.99	6377.52	6499.62	6770.63	7819.08	7853.62	8690.59	7952.77	7335.18	0.922343	-0.116625	0.78049	C1orf122
392	P53618	26	14	156.832	0.166055	0.187253	1.05459	0.272231	CTRL	COVID	Coatomer subunit beta OS=Homo sapiens OX=9606 GN=COPB1 PE=1 SV=3	262505	270123	273430	230372	233554	232661	243413	239597	232904	239457	233634	235849	250441	237476	0.948232	-0.0766888	0.779748	COPB1
394	P09382	28	20	120.95	0.167871	0.188496	1.0726	0.270143	CTRL	COVID	Galectin-1 OS=Homo sapiens OX=9606 GN=LGALS1 PE=1 SV=2	357259	363395	355193	273470	329235	339057	319477	318477	322331	310121	302281	308366	336268	313509	0.932318	-0.101106	0.775025	LGALS1
395	P51571	2	1	28.7106	0.168526	0.188761	1.10706	0.269397	CTRL	COVID	Translocon-associated protein subunit delta OS=Homo sapiens OX=9606 GN=SSR4 PE=1 SV=1	17968.9	19947	18175.7	13458.1	14938	15876	14064.3	15318.7	14358.2	15139.3	15278.3	16499.4	16727.3	15109.7	0.903297	-0.146728	0.773333	SSR4
396	O75346	4	1	25.0195	0.169069	0.18883	1.08235	0.268781	COVID	CTRL	Zinc finger protein 253 OS=Homo sapiens OX=9606 GN=ZNF253 PE=2 SV=2	8457.67	8232.38	8612.13	9925.49	10697.3	10994.2	10506.2	10709.6	10439.8	9371.26	9729.2	10850.3	9486.53	10267.7	1.08235	0.114163	0.771936	ZNF253
397	Q8NDW8	6	3	35.4211	0.170398	0.18883	1.36693	0.267282	CTRL	COVID	Tetratricopeptide repeat protein 21A OS=Homo sapiens OX=9606 GN=TTC21A PE=1 SV=3	22484.6	36510.8	20976.9	12920.1	14871.6	13833.1	16745.6	18127.9	13543.4	12708.5	13452.1	14378.4	20266.2	14826	0.731564	-0.450944	0.768534	TTC21A
403	P26038	62	33	478.458	0.172114	0.189018	1.08281	0.265371	CTRL	COVID	Moesin OS=Homo sapiens OX=9606 GN=MSN PE=1 SV=3	998767	1.04524e+06	950571	796228	827163	881055	783276	804133	793477	895293	910690	891586	916505	846409	0.923519	-0.114787	0.764184	MSN
404	P00338	35	23	285.128	0.172992	0.189521	1.1618	0.264401	CTRL	COVID	L-lactate dehydrogenase A chain OS=Homo sapiens OX=9606 GN=LDHA PE=1 SV=2	369633	360902	351203	228237	256404	260556	277051	290058	265070	254330	233696	252294	304489	262083	0.860731	-0.216365	0.761973	LDHA
405	P14866	8	4	42.3489	0.174029	0.190194	1.17529	0.263264	CTRL	COVID	Heterogeneous nuclear ribonucleoprotein L OS=Homo sapiens OX=9606 GN=HNRNPL PE=1 SV=2	13188.8	12963.9	11914.2	7811.78	8510.58	8956.31	9102.36	9190.21	9493.43	8721.25	8605.19	8785.39	10557.6	8982.97	0.850855	-0.233015	0.759378	HNRNPL
406	Q16795	2	2	17.3887	0.17509	0.19065	1.15203	0.262109	COVID	CTRL	NADH dehydrogenase [ubiquinone] 1 alpha subcomplex subunit 9_ mitochondrial OS=Homo sapiens OX=9606 GN=NDUFA9 PE=1 SV=2	15960.5	16257.8	14779.8	15260.1	15012.7	14158.7	14686.7	16241.5	13627.9	16651.5	22087.3	22034.2	15238.3	17554.9	1.15203	0.204173	0.756739	NDUFA9
407	P80723	12	8	92.5258	0.175294	0.19065	1.15717	0.261889	COVID	CTRL	Brain acid soluble protein 1 OS=Homo sapiens OX=9606 GN=BASP1 PE=1 SV=2	29860.8	26182.4	34221.6	33873.7	33963.4	37449.4	33361.6	28741.5	32530	40842.6	46226.3	44584.2	32591.9	37714.3	1.15717	0.210601	0.756234	BASP1
408	Q7Z406	75	25	596.634	0.175748	0.190684	1.08098	0.261397	CTRL	COVID	Myosin-14 OS=Homo sapiens OX=9606 GN=MYH14 PE=1 SV=2	1.42022e+06	1.39835e+06	1.33211e+06	1.07577e+06	1.16963e+06	1.15279e+06	1.13146e+06	1.24715e+06	1.1787e+06	1.10387e+06	1.18107e+06	1.1411e+06	1.25814e+06	1.16389e+06	0.925085	-0.112343	0.755109	MYH14
409	Q9Y5K3	2	1	11.6691	0.17691	0.190897	1.22908	0.260149	CTRL	COVID	Choline-phosphate cytidylyltransferase B OS=Homo sapiens OX=9606 GN=PCYT1B PE=1 SV=1	4379.36	4405.4	3803.37	2293.58	2698.49	2933.08	3004.64	3369.77	3038.3	2535.81	2198.16	2543.3	3418.88	2781.66	0.813619	-0.297575	0.752249	PCYT1B
410	Q96AC1	11	8	77.846	0.177109	0.190897	1.25131	0.259935	CTRL	COVID	Fermitin family homolog 2 OS=Homo sapiens OX=9606 GN=FERMT2 PE=1 SV=1	70991.7	72739.7	63436.5	42224.6	43599	45591.2	56634.7	60294.2	53950.1	33243.6	36599.6	29860.5	56430.4	45097.1	0.799163	-0.323438	0.751758	FERMT2
411	P07864	9	1	67.6389	0.177404	0.190897	1.30907	0.259621	CTRL	COVID	L-lactate dehydrogenase C chain OS=Homo sapiens OX=9606 GN=LDHC PE=1 SV=4	317183	304900	293349	143938	163497	186886	206964	211634	203162	157964	146545	150645	234959	179486	0.763903	-0.388539	0.751038	LDHC
412	P20700	24	6	136.58	0.177641	0.190897	1.07155	0.259369	CTRL	COVID	Lamin-B1 OS=Homo sapiens OX=9606 GN=LMNB1 PE=1 SV=2	148677	151467	150149	117402	131536	134298	128060	137865	120729	128579	126984	135657	138922	129646	0.93323	-0.0996954	0.750458	LMNB1
413	Q9UHD1	2	1	11.4602	0.178314	0.191031	1.17191	0.258653	COVID	CTRL	Cysteine and histidine-rich domain-containing protein 1 OS=Homo sapiens OX=9606 GN=CHORDC1 PE=1 SV=2	4779.22	4887.79	6218.57	8828.31	7903.45	7821.9	7088.82	6309.98	7368.87	8676.89	8829.3	9117.35	6739.87	7898.54	1.17191	0.228864	0.748815	CHORDC1
414	P47897	27	15	141.657	0.179362	0.191031	1.18082	0.257546	CTRL	COVID	Glutamine--tRNA ligase OS=Homo sapiens OX=9606 GN=QARS1 PE=1 SV=1	172958	174723	175486	103417	153083	145644	147011	166150	145605	104070	111915	108869	154219	130603	0.846872	-0.239784	0.746269	QARS1
415	P30041	21	14	145.875	0.179521	0.191031	1.0881	0.25738	COVID	CTRL	Peroxiredoxin-6 OS=Homo sapiens OX=9606 GN=PRDX6 PE=1 SV=3	114997	115639	106024	88530.4	86867.1	92461.5	106336	110861	94923.8	113486	115850	116319	100753	109629	1.0881	0.121811	0.745886	PRDX6
416	P16403	6	4	46.0936	0.17957	0.191031	1.21076	0.257328	CTRL	COVID	Histone H1.2 OS=Homo sapiens OX=9606 GN=H1-2 PE=1 SV=2	76904.1	70521.5	74075.7	41032.7	50630.2	49156.5	54006.4	54012.6	57225.7	46085.1	43150.5	44771.1	60386.8	49875.2	0.82593	-0.275909	0.745766	H1-2
417	P62753	4	1	29.4619	0.179887	0.191031	1.44808	0.256996	CTRL	COVID	40S ribosomal protein S6 OS=Homo sapiens OX=9606 GN=RPS6 PE=1 SV=1	78388.3	78363.5	76366.3	23876.1	64968.4	73880.6	59825.2	65920.6	61676.2	28514.8	27584.9	29835.4	65973.9	45559.5	0.690569	-0.534142	0.745001	RPS6
418	Q9UDY4	6	3	31.7262	0.180867	0.19162	1.37732	0.255972	CTRL	COVID	DnaJ homolog subfamily B member 4 OS=Homo sapiens OX=9606 GN=DNAJB4 PE=1 SV=1	30491.4	28104.2	27594	10487.6	15937.5	22341.2	18675.5	20532.5	19612	12380.2	13522	13262.4	22492.7	16330.8	0.726048	-0.461863	0.742641	DNAJB4
419	P32969	6	5	35.1657	0.181957	0.192323	1.44955	0.254841	CTRL	COVID	60S ribosomal protein L9 OS=Homo sapiens OX=9606 GN=RPL9 PE=1 SV=1	48877.9	54880.9	51794.3	19180.2	23592.4	24118	26147.8	35330.5	24511.9	22965.6	22254.1	22246.7	37073.9	25576.1	0.689868	-0.535608	0.740031	RPL9
420	P61081	2	2	10.6421	0.182478	0.192422	1.05058	0.254303	COVID	CTRL	NEDD8-conjugating enzyme Ubc12 OS=Homo sapiens OX=9606 GN=UBE2M PE=1 SV=1	7319.95	6510.04	6195.31	6106.68	6819.39	6083.19	6799.54	6634.46	6667.29	6498.9	7037.7	7371.05	6505.76	6834.82	1.05058	0.0711866	0.738789	UBE2M
421	Q8TDY2	14	7	80.3903	0.1838	0.193363	1.34861	0.252949	CTRL	COVID	RB1-inducible coiled-coil protein 1 OS=Homo sapiens OX=9606 GN=RB1CC1 PE=1 SV=3	93513	90668	110534	38295.2	86455.3	69725.6	72763.8	87748.1	74617	39436.1	46145.6	42025.9	81531.9	60456.1	0.741503	-0.431476	0.735655	RB1CC1
423	P26640	10	5	66.6817	0.185685	0.194437	1.58304	0.251038	CTRL	COVID	Valine--tRNA ligase OS=Homo sapiens OX=9606 GN=VARS1 PE=1 SV=4	96522.1	99847	87431.9	28337.1	40802.6	35025.6	39508.9	61335.4	46196.4	33057.9	32213.9	32764	64661.1	40846.1	0.631695	-0.662699	0.731224	VARS1
426	O00244	3	3	16.5823	0.187382	0.194855	1.04645	0.249338	COVID	CTRL	Copper transport protein ATOX1 OS=Homo sapiens OX=9606 GN=ATOX1 PE=1 SV=1	14602.7	13775.5	14556.5	15686	16055.9	15934.9	16056.4	14450.4	16172.2	15332.8	16269.8	16538.6	15101.9	15803.4	1.04645	0.0655008	0.727272	ATOX1
427	P04004	7	3	44.0312	0.189405	0.196504	1.04765	0.247338	COVID	CTRL	Vitronectin OS=Homo sapiens OX=9606 GN=VTN PE=1 SV=1	36224.7	39166.1	42435.5	38481.6	36434.9	37422.4	37107.6	41771.7	37803.7	42431.6	40374.6	41643.9	38360.9	40188.9	1.04765	0.0671606	0.722609	VTN
428	O00410	21	12	135.18	0.18998	0.196648	1.06481	0.246774	COVID	CTRL	Importin-5 OS=Homo sapiens OX=9606 GN=IPO5 PE=1 SV=4	58654.3	56432.7	57310.2	56430.1	57223.3	56152.6	56040.7	53932.1	55640.8	66716.7	65809.4	66242.7	57033.9	60730.4	1.06481	0.0905999	0.721292	IPO5
429	Q92499	21	11	149.494	0.191407	0.197546	1.12802	0.245384	CTRL	COVID	ATP-dependent RNA helicase DDX1 OS=Homo sapiens OX=9606 GN=DDX1 PE=1 SV=2	171634	179135	170196	114975	142547	140969	138806	161082	138237	123392	133969	119621	153243	135851	0.886509	-0.173793	0.718043	DDX1
430	Q13310	19	6	118.528	0.191906	0.197546	1.11948	0.244901	CTRL	COVID	Polyadenylate-binding protein 4 OS=Homo sapiens OX=9606 GN=PABPC4 PE=1 SV=1	105912	107683	106297	73876.8	80407.3	86931.1	85630.6	94659.5	86530.9	75492.5	79231.1	79675.8	93517.9	83536.7	0.89327	-0.162832	0.716912	PABPC4
431	Q12765	8	4	43.2694	0.192661	0.197546	1.06981	0.244174	CTRL	COVID	Secernin-1 OS=Homo sapiens OX=9606 GN=SCRN1 PE=1 SV=2	37074.3	36756.2	35539.7	31076.5	31888.2	30465.8	33832.7	34083.4	28374.2	29214.8	31538.9	32522.6	33800.1	31594.4	0.934743	-0.0973586	0.715206	SCRN1
432	P62136	14	2	105.704	0.193152	0.197546	1.14629	0.243703	CTRL	COVID	Serine/threonine-protein phosphatase PP1-alpha catalytic subunit OS=Homo sapiens OX=9606 GN=PPP1CA PE=1 SV=1	116491	113541	105885	74765.2	79030.8	80968.9	80006.5	95167.1	86156.2	80514.2	79512.8	76494.4	95113.6	82975.2	0.87238	-0.196972	0.714101	PPP1CA
433	Q99538	4	4	28.3226	0.193261	0.197546	1.25175	0.243598	COVID	CTRL	Legumain OS=Homo sapiens OX=9606 GN=LGMN PE=1 SV=1	7913.21	5025.45	7096.35	12936.4	8357.96	8691.53	7938.25	8327.1	7539.3	13265.2	12119.6	13424.2	8336.82	10435.6	1.25175	0.323947	0.713856	LGMN
434	P62701	16	6	139.336	0.193653	0.197546	1.20432	0.243223	CTRL	COVID	40S ribosomal protein S4_ X isoform OS=Homo sapiens OX=9606 GN=RPS4X PE=1 SV=2	181453	185312	163207	104082	108754	112634	118072	127950	119678	113069	117839	113703	142574	118385	0.830344	-0.268219	0.712976	RPS4X
435	Q86VH2	6	2	35.1902	0.193918	0.197546	1.08188	0.24297	CTRL	COVID	Kinesin-like protein KIF27 OS=Homo sapiens OX=9606 GN=KIF27 PE=1 SV=1	15466.2	15197.2	15251.9	18810.9	19336.7	17461.7	14538.1	14582.8	14646.7	16628.8	16162	17282.5	16920.8	15640.2	0.924318	-0.11354	0.712381	KIF27
436	Q01433	10	1	65.7565	0.195357	0.19802	1.10704	0.241605	CTRL	COVID	AMP deaminase 2 OS=Homo sapiens OX=9606 GN=AMPD2 PE=1 SV=2	46124.1	43868.1	42085.4	33113.8	41880.5	37262.4	37380.9	41142.5	41370.9	30291	39126.1	31398.4	40722.4	36785	0.903311	-0.146706	0.709171	AMPD2
437	P10599	3	2	31.0703	0.195778	0.19802	1.18519	0.241208	COVID	CTRL	Thioredoxin OS=Homo sapiens OX=9606 GN=TXN PE=1 SV=3	32393	39621.9	24324.8	22634.8	20703.2	22468.1	25991.4	34868.5	23450.7	39137.7	33761.8	34962.9	27024.3	32028.8	1.18519	0.245113	0.708236	TXN
438	P41250	39	27	246.404	0.196486	0.19802	1.02649	0.240543	CTRL	COVID	Glycine--tRNA ligase OS=Homo sapiens OX=9606 GN=GARS1 PE=1 SV=3	154383	154232	150627	139157	144272	142067	145281	143138	142539	143937	144338	142674	147456	143651	0.974196	-0.0377166	0.706668	GARS1
442	P23396	15	7	115.706	0.197628	0.198098	1.15546	0.239476	CTRL	COVID	40S ribosomal protein S3 OS=Homo sapiens OX=9606 GN=RPS3 PE=1 SV=2	145229	146940	143304	90117.9	118541	127640	127137	127374	126526	86369.5	105152	95375.5	128629	111322	0.865454	-0.20847	0.704151	RPS3
443	Q9ULV4	11	4	69.5464	0.19822	0.198098	1.09443	0.238927	CTRL	COVID	Coronin-1C OS=Homo sapiens OX=9606 GN=CORO1C PE=1 SV=1	67070.6	62640.2	68409.7	51423.5	72590.6	76202.8	62025.7	61687.5	63181.6	54504	60524.4	62045	66389.6	60661.4	0.913718	-0.130179	0.702853	CORO1C
444	P60953	12	7	85.5262	0.199196	0.198098	1.0785	0.238025	CTRL	COVID	Cell division control protein 42 homolog OS=Homo sapiens OX=9606 GN=CDC42 PE=1 SV=2	85231.1	82269.4	83489.5	66188	67609.6	69430.5	74516.1	74047.9	69370.1	68485.1	66585.9	68151.7	75703	70192.8	0.927212	-0.109028	0.700719	CDC42
445	P17693	2	1	10.9581	0.199361	0.198098	1.08847	0.237873	COVID	CTRL	HLA class I histocompatibility antigen_ alpha chain G OS=Homo sapiens OX=9606 GN=HLA-G PE=1 SV=1	15736.7	16990.5	17127	22268.1	20641	19407.7	18843.3	19691.4	19336.6	22455.5	18933.9	22834.5	18695.1	20349.2	1.08847	0.122307	0.70036	HLA-G
446	Q01813	31	12	208.812	0.199809	0.198098	1.05083	0.237461	CTRL	COVID	ATP-dependent 6-phosphofructokinase_ platelet type OS=Homo sapiens OX=9606 GN=PFKP PE=1 SV=2	336308	326432	334560	276888	300600	314788	309349	317885	294836	282579	300694	292825	314929	299694	0.951625	-0.0715353	0.699384	PFKP
447	Q92688	6	3	28.451	0.200124	0.198098	1.15869	0.237173	COVID	CTRL	Acidic leucine-rich nuclear phosphoprotein 32 family member B OS=Homo sapiens OX=9606 GN=ANP32B PE=1 SV=1	18147.7	20368.6	17083.5	13151.1	10430.1	12373.4	16018.2	16207.3	14378.8	21148.9	18722.6	19607.5	15259.1	17680.6	1.15869	0.212495	0.698702	ANP32B
448	P49748	7	4	47.1623	0.20018	0.198098	1.1734	0.237121	CTRL	COVID	Very long-chain specific acyl-CoA dehydrogenase_ mitochondrial OS=Homo sapiens OX=9606 GN=ACADVL PE=1 SV=1	93551.8	98343.7	96974.4	55739	77854.3	71671.5	73949.3	88392.7	72932.3	58010.8	63608.8	64220.1	82355.8	70185.7	0.852225	-0.230693	0.698579	ACADVL
449	P55209	14	10	86.1845	0.201423	0.198891	1.20077	0.235988	CTRL	COVID	Nucleosome assembly protein 1-like 1 OS=Homo sapiens OX=9606 GN=NAP1L1 PE=1 SV=1	78298.9	77096	77777.2	46079.8	46070.6	52144.9	51611	57954.4	57382.9	51147	49093.4	47164.6	62911.3	52392.2	0.832796	-0.263965	0.695891	NAP1L1
450	Q9UGI8	5	1	29.9193	0.204145	0.200853	1.08968	0.233538	COVID	CTRL	Testin OS=Homo sapiens OX=9606 GN=TES PE=1 SV=1	19370.1	17931.4	19806.8	23440	22400.5	20643.5	20398.9	20195.5	19733.5	24143.8	25422.1	24782.4	20598.7	22446	1.08968	0.123907	0.690061	TES
451	Q7Z2Z1	11	2	62.3587	0.204302	0.200853	1.05814	0.233398	COVID	CTRL	Treslin OS=Homo sapiens OX=9606 GN=TICRR PE=1 SV=2	58626.8	59076.1	61873	48601.6	55610.5	53283.4	56403.6	57178.1	56251.6	59634.9	65070	62130.6	56178.6	59444.8	1.05814	0.0815302	0.689727	TICRR
452	Q9H0U4	12	3	118.2	0.205212	0.201308	1.04927	0.232589	COVID	CTRL	Ras-related protein Rab-1B OS=Homo sapiens OX=9606 GN=RAB1B PE=1 SV=1	129282	127346	133596	106052	117358	120383	127524	131823	121643	124224	132774	132195	122336	128364	1.04927	0.0693883	0.687797	RAB1B
453	P60842	36	16	273.085	0.206337	0.20168	1.12017	0.231596	CTRL	COVID	Eukaryotic initiation factor 4A-I OS=Homo sapiens OX=9606 GN=EIF4A1 PE=1 SV=1	298678	293087	275687	194204	236564	238199	247638	262644	237112	206267	206931	210996	256070	228598	0.892718	-0.163724	0.685423	EIF4A1
454	P53675	52	16	341.591	0.20649	0.20168	1.0757	0.231461	CTRL	COVID	Clathrin heavy chain 2 OS=Homo sapiens OX=9606 GN=CLTCL1 PE=1 SV=2	310709	318152	291114	240513	256339	254673	253017	257612	247561	255274	262060	278346	278583	258978	0.929626	-0.105278	0.685101	CLTCL1
455	P67936	35	12	314.836	0.206935	0.20168	1.13751	0.23107	CTRL	COVID	Tropomyosin alpha-4 chain OS=Homo sapiens OX=9606 GN=TPM4 PE=1 SV=3	434959	437581	442222	282815	327412	330201	315256	393416	313716	314664	329038	316469	375865	330427	0.87911	-0.185884	0.684166	TPM4
456	Q6ZS17	9	3	53.268	0.208411	0.201818	1.55954	0.229782	CTRL	COVID	Rho family-interacting cell polarization regulator 1 OS=Homo sapiens OX=9606 GN=RIPOR1 PE=1 SV=1	203398	185476	192419	43078.3	118108	107076	103388	134869	121083	55094.6	64993.6	65318.9	141593	90791.1	0.641214	-0.641123	0.681079	RIPOR1
457	O75477	3	2	16.4032	0.208517	0.201818	1.11754	0.22969	CTRL	COVID	Erlin-1 OS=Homo sapiens OX=9606 GN=ERLIN1 PE=1 SV=2	4373.7	4918.85	4147.54	3086.87	3609.23	3815.53	3825.54	3877.25	3931.32	3078.41	3377.38	3342.53	3991.95	3572.08	0.894819	-0.160333	0.680858	ERLIN1
459	Q16698	9	4	43.4098	0.209032	0.201818	1.14241	0.229244	COVID	CTRL	2_4-dienoyl-CoA reductase_ mitochondrial OS=Homo sapiens OX=9606 GN=DECR1 PE=1 SV=1	47861.2	43437.1	54294.4	73791.9	71642.6	63724.9	63768.6	57026.6	56557	73549.9	79287.7	75080.9	59125.3	67545.1	1.14241	0.192074	0.679787	DECR1
460	Q6ZMR3	13	5	75.1271	0.209318	0.201818	1.06057	0.228997	COVID	CTRL	L-lactate dehydrogenase A-like 6A OS=Homo sapiens OX=9606 GN=LDHAL6A PE=2 SV=1	155654	145724	137485	136486	129997	134666	156257	148597	144881	164189	128259	148709	140002	148482	1.06057	0.0848425	0.679194	LDHAL6A
461	Q13418	17	9	108.992	0.212528	0.204476	1.11415	0.226251	COVID	CTRL	Integrin-linked protein kinase OS=Homo sapiens OX=9606 GN=ILK PE=1 SV=2	132689	129639	117495	129630	121326	127012	124598	126395	111108	171316	145265	165614	126299	140716	1.11415	0.155947	0.672583	ILK
462	P13804	7	3	53.7009	0.214862	0.206042	1.06035	0.224288	CTRL	COVID	Electron transfer flavoprotein subunit alpha_ mitochondrial OS=Homo sapiens OX=9606 GN=ETFA PE=1 SV=1	90425.2	87251.6	83894.9	73866.9	71870.4	77138	77935.9	81515.7	73684.5	75403.3	76248	72086.8	80741.2	76145.7	0.943084	-0.0845417	0.66784	ETFA
463	P61769	2	1	27.5004	0.215243	0.206042	1.07091	0.22397	COVID	CTRL	Beta-2-microglobulin OS=Homo sapiens OX=9606 GN=B2M PE=1 SV=1	9790.22	9624.52	9417.5	12759.2	9289.48	11085.2	10984.7	11356.8	9914.38	11690.3	11341.9	11072.1	10327.7	11060	1.07091	0.0988392	0.66707	B2M
464	O43731	2	2	10.2605	0.215529	0.206042	1.22389	0.223733	COVID	CTRL	ER lumen protein-retaining receptor 3 OS=Homo sapiens OX=9606 GN=KDELR3 PE=1 SV=1	2834.96	2628.86	3268.42	5869.93	5655.29	6184.19	5904.64	3564.25	4849.88	5185.83	6499.93	6357.08	4406.94	5393.6	1.22389	0.291471	0.666494	KDELR3
465	P51149	10	5	59.4308	0.216844	0.20686	1.10523	0.222644	COVID	CTRL	Ras-related protein Rab-7a OS=Homo sapiens OX=9606 GN=RAB7A PE=1 SV=1	68598.1	75303	61828.6	51316.7	49399.4	52317.8	61258	64830.6	56021	73431.3	69776.9	71200	59793.9	66086.3	1.10523	0.144352	0.663853	RAB7A
466	Q9NZR1	9	3	47.0803	0.219454	0.20796	1.14349	0.220508	COVID	CTRL	Tropomodulin-2 OS=Homo sapiens OX=9606 GN=TMOD2 PE=1 SV=1	71058.8	80778.2	80343.4	84467.5	83993.9	89707.7	75384.8	75031.5	77520.4	112670	110107	109996	81724.9	93451.6	1.14349	0.193444	0.658657	TMOD2
469	Q01518	36	27	264.95	0.220175	0.20796	1.21281	0.219923	CTRL	COVID	Adenylyl cyclase-associated protein 1 OS=Homo sapiens OX=9606 GN=CAP1 PE=1 SV=5	291278	300725	257659	164805	177925	170948	194126	240085	194290	166443	170102	159068	227223	187352	0.82453	-0.278357	0.657232	CAP1
470	Q9NR12	13	9	84.7006	0.220684	0.20796	1.07743	0.219512	COVID	CTRL	PDZ and LIM domain protein 7 OS=Homo sapiens OX=9606 GN=PDLIM7 PE=1 SV=1	93116.1	96860.7	98231	78800.7	77528.6	77090.4	86962.8	104416	82479.1	96047	98450.1	93660.4	86937.9	93669.2	1.07743	0.10759	0.656229	PDLIM7
471	P52306	4	3	20.1989	0.220768	0.20796	1.13066	0.219445	COVID	CTRL	Rap1 GTPase-GDP dissociation stimulator 1 OS=Homo sapiens OX=9606 GN=RAP1GDS1 PE=1 SV=3	8303.56	7961.89	11475.2	14166.7	13604.9	14157.4	13588.6	11440.3	13963.5	12396	14119.4	13265	11611.6	13128.8	1.13066	0.177165	0.656064	RAP1GDS1
472	P30040	12	7	89.274	0.221329	0.208053	1.05313	0.218994	CTRL	COVID	Endoplasmic reticulum resident protein 29 OS=Homo sapiens OX=9606 GN=ERP29 PE=1 SV=4	76449.5	77478.7	71025.4	62255.3	70331.2	71524.1	69498.8	70626.8	71998.1	62193.9	67609.9	65492.3	71510.7	67903.3	0.949554	-0.0746774	0.654962	ERP29
473	Q14152	25	12	143.74	0.223243	0.209415	1.05441	0.217466	COVID	CTRL	Eukaryotic translation initiation factor 3 subunit A OS=Homo sapiens OX=9606 GN=EIF3A PE=1 SV=1	89874.5	91673	93848.2	73625.5	78544.7	79728.4	90190.9	95597.3	85789.4	86567.2	88757.3	87994.6	84549.1	89149.4	1.05441	0.0764368	0.651223	EIF3A
474	Q86UY8	3	2	21.8796	0.224469	0.209817	1.05716	0.216496	COVID	CTRL	5'-nucleotidase domain-containing protein 3 OS=Homo sapiens OX=9606 GN=NT5DC3 PE=1 SV=1	24734.1	24621	24990.9	24214.3	28358	31451.3	27843.3	28437.1	29253.5	25862.5	28115	27911.2	26394.9	27903.8	1.05716	0.0801979	0.648844	NT5DC3
476	Q96AY3	18	6	132.348	0.22545	0.210025	1.0988	0.215725	COVID	CTRL	Peptidyl-prolyl cis-trans isomerase FKBP10 OS=Homo sapiens OX=9606 GN=FKBP10 PE=1 SV=1	184129	181192	154868	123481	126051	133005	157780	164013	143163	180111	168276	178571	150454	165319	1.0988	0.135926	0.64695	FKBP10
477	P61247	17	9	112.738	0.225759	0.210025	1.15798	0.215483	CTRL	COVID	40S ribosomal protein S3a OS=Homo sapiens OX=9606 GN=RPS3A PE=1 SV=2	165722	161394	155808	92789.9	119014	121514	125330	131940	122350	108048	109504	107716	136040	117481	0.863576	-0.211605	0.646354	RPS3A
478	P62140	12	1	106.229	0.226467	0.210249	1.15587	0.214931	CTRL	COVID	Serine/threonine-protein phosphatase PP1-beta catalytic subunit OS=Homo sapiens OX=9606 GN=PPP1CB PE=1 SV=3	113384	110868	102624	66621.4	76204.2	79021.4	77996	93187.4	83903.1	74528.9	74153.2	70960	91453.9	79121.4	0.865151	-0.208977	0.644996	PPP1CB
479	P02790	8	6	59.6977	0.227258	0.210391	1.43867	0.214316	CTRL	COVID	Hemopexin OS=Homo sapiens OX=9606 GN=HPX PE=1 SV=2	86835.7	91800.4	68705.7	34150.7	29429.8	39281.1	40726.5	38041.6	36221.6	41767.9	50651.9	36011.3	58367.2	40570.2	0.695084	-0.52474	0.643482	HPX
480	P30044	12	5	96.3717	0.227554	0.210391	1.04319	0.214087	COVID	CTRL	Peroxiredoxin-5_ mitochondrial OS=Homo sapiens OX=9606 GN=PRDX5 PE=1 SV=4	66072.8	64402.1	65158.3	64464.1	65738.2	70143.7	67534.1	63947.7	63391.1	70723.1	71243.5	76242.7	65996.5	68847	1.04319	0.0610037	0.642916	PRDX5
483	Q99497	5	1	31.9346	0.231166	0.212051	1.10574	0.21132	CTRL	COVID	Parkinson disease protein 7 OS=Homo sapiens OX=9606 GN=PARK7 PE=1 SV=2	19061.5	18102.1	16832.6	15486	15269.8	15291	16167.4	19046.1	17020	12710.5	14181.6	11350.5	16673.8	15079.4	0.904373	-0.14501	0.636075	PARK7
484	Q92878	29	15	169.798	0.231234	0.212051	1.05885	0.211269	CTRL	COVID	DNA repair protein RAD50 OS=Homo sapiens OX=9606 GN=RAD50 PE=1 SV=1	439968	444265	466569	427373	450407	497571	444924	461751	487230	370110	417381	393230	454359	429104	0.944417	-0.0825043	0.635949	RAD50
485	Q16643	9	4	48.9923	0.237763	0.217596	1.05567	0.206414	COVID	CTRL	Drebrin OS=Homo sapiens OX=9606 GN=DBN1 PE=1 SV=4	114088	111194	109444	135762	120779	120674	121858	116696	115207	139067	130064	128680	118657	125262	1.05567	0.0781551	0.623855	DBN1
486	P61978	29	20	219.75	0.239028	0.21831	1.13684	0.205494	CTRL	COVID	Heterogeneous nuclear ribonucleoprotein K OS=Homo sapiens OX=9606 GN=HNRNPK PE=1 SV=1	270058	256583	235921	169031	191046	174088	203701	207800	204432	185367	169483	169858	216121	190107	0.879631	-0.18503	0.621551	HNRNPK
489	P09651	24	7	214.313	0.241083	0.218494	1.15278	0.204014	CTRL	COVID	Heterogeneous nuclear ribonucleoprotein A1 OS=Homo sapiens OX=9606 GN=HNRNPA1 PE=1 SV=5	229597	227739	217366	126793	186938	170374	178923	189662	171629	157205	156746	151064	193135	167538	0.867469	-0.205116	0.617834	HNRNPA1
490	Q32P51	19	2	136.894	0.241543	0.218494	1.1308	0.203685	CTRL	COVID	Heterogeneous nuclear ribonucleoprotein A1-like 2 OS=Homo sapiens OX=9606 GN=HNRNPA1L2 PE=2 SV=2	187322	187028	178303	110931	159420	148029	152032	161517	144101	133284	136926	130850	161839	143118	0.884327	-0.177349	0.617005	HNRNPA1L2
491	P27695	14	8	83.7563	0.241656	0.218494	1.25553	0.203604	CTRL	COVID	DNA-(apurinic or apyrimidinic site) lyase OS=Homo sapiens OX=9606 GN=APEX1 PE=1 SV=2	57134.7	59682.9	54664.4	27365.9	36249.5	31009.4	36315.9	41215.5	38462.1	28588.4	37581.5	29784.6	44351.1	35324.7	0.796477	-0.328295	0.616802	APEX1
492	P04844	13	6	87.8783	0.242824	0.218799	1.24232	0.202773	CTRL	COVID	Dolichyl-diphosphooligosaccharide--protein glycosyltransferase subunit 2 OS=Homo sapiens OX=9606 GN=RPN2 PE=1 SV=3	89918.1	93052.7	83025.2	46451	50208.5	53753.7	68936.3	70266.9	60358	45281.3	45546	44798.2	69401.5	55864.4	0.804945	-0.313037	0.614709	RPN2
493	P12036	9	1	61.3263	0.243157	0.218799	1.63935	0.202537	CTRL	COVID	Neurofilament heavy polypeptide OS=Homo sapiens OX=9606 GN=NEFH PE=1 SV=4	148765	188043	173499	49036.7	54499.7	53906.6	61633	70796.8	54140.1	75599.8	71373.5	73783.5	111292	67887.8	0.609999	-0.713121	0.614113	NEFH
494	A8MZ36	4	1	23.7583	0.243538	0.218799	1.21983	0.202268	CTRL	COVID	Envoplakin-like protein OS=Homo sapiens OX=9606 GN=EVPLL PE=2 SV=1	73023	81218.6	84173.8	40098.8	53065	47494.1	48459.9	63245.9	47159.8	50739.8	49441.3	51712.3	63178.9	51793.2	0.819786	-0.28668	0.613434	EVPLL
495	Q00610	78	41	542.12	0.244473	0.218799	1.11256	0.201609	CTRL	COVID	Clathrin heavy chain 1 OS=Homo sapiens OX=9606 GN=CLTC PE=1 SV=5	374917	367135	341309	241355	278005	278447	289656	303696	289553	261362	281604	264974	313528	281807	0.898827	-0.153885	0.611769	CLTC
496	O75369	152	88	1115.42	0.244893	0.218799	1.17674	0.201313	CTRL	COVID	Filamin-B OS=Homo sapiens OX=9606 GN=FLNB PE=1 SV=2	1.84004e+06	1.86606e+06	1.71198e+06	992334	1.27164e+06	1.22894e+06	1.24197e+06	1.50273e+06	1.27997e+06	1.14874e+06	1.23324e+06	1.16594e+06	1.48517e+06	1.2621e+06	0.849803	-0.2348	0.611023	FLNB
497	A0A1B0GUS4	8	1	59.9765	0.244909	0.218799	1.3373	0.201302	CTRL	COVID	Ubiquitin-conjugating enzyme E2 L5 OS=Homo sapiens OX=9606 GN=UBE2L5 PE=2 SV=1	49078.7	51819.3	46359.2	16444.4	31954.2	35644.1	29193.9	40159.9	35954.6	21716	24527.5	21407.9	38550	28826.6	0.747773	-0.419327	0.610995	UBE2L5
498	P08195	22	13	162.969	0.246057	0.218991	1.14174	0.2005	CTRL	COVID	4F2 cell-surface antigen heavy chain OS=Homo sapiens OX=9606 GN=SLC3A2 PE=1 SV=3	167622	162730	162585	96478.2	137449	143539	136770	147778	140493	108916	114662	113727	145067	127058	0.875854	-0.191238	0.608965	SLC3A2
499	P07205	14	6	104.646	0.246431	0.218991	1.05084	0.20024	COVID	CTRL	Phosphoglycerate kinase 2 OS=Homo sapiens OX=9606 GN=PGK2 PE=1 SV=3	198862	207118	206175	172903	190515	163512	207039	194859	187409	197542	207637	202509	189847	199499	1.05084	0.0715423	0.608305	PGK2
500	Q15436	25	10	150.86	0.246583	0.218991	1.13057	0.200134	CTRL	COVID	Protein transport protein Sec23A OS=Homo sapiens OX=9606 GN=SEC23A PE=1 SV=2	219615	222840	235163	137366	192314	182488	184541	198008	187621	149045	167364	165795	198298	175396	0.884508	-0.177053	0.608037	SEC23A
501	Q14697	35	20	197.561	0.248531	0.220287	1.1449	0.198788	CTRL	COVID	Neutral alpha-glucosidase AB OS=Homo sapiens OX=9606 GN=GANAB PE=1 SV=3	426334	435042	424654	249870	412363	392970	374066	379844	388208	283761	309143	309895	390205	340819	0.873436	-0.195226	0.604619	GANAB
502	O15145	12	7	91.9866	0.249056	0.220318	1.05271	0.198428	COVID	CTRL	Actin-related protein 2/3 complex subunit 3 OS=Homo sapiens OX=9606 GN=ARPC3 PE=1 SV=3	78047.4	82204.7	80800.6	62370.5	69199.7	69807.6	79769.7	80065.6	76156.9	75752.7	75054.6	78950.1	73738.4	77624.9	1.05271	0.0741038	0.603703	ARPC3
503	P09661	3	1	14.124	0.251864	0.222365	1.4515	0.196519	COVID	CTRL	U2 small nuclear ribonucleoprotein A' OS=Homo sapiens OX=9606 GN=SNRPA1 PE=1 SV=2	15251.9	15274.7	15270.6	5230.13	15361.5	12992.2	22560.1	22894.9	25260.9	8588.77	26624.1	9293.13	13230.2	19203.7	1.4515	0.537547	0.598835	SNRPA1
505	P30613	8	2	60.494	0.254514	0.223827	1.3307	0.194743	CTRL	COVID	Pyruvate kinase PKLR OS=Homo sapiens OX=9606 GN=PKLR PE=1 SV=2	208631	204249	202218	79833.5	107388	106161	113431	185960	103762	97163.9	91777.1	90614.1	151413	113785	0.751485	-0.412183	0.594288	PKLR
506	Q9H4B7	8	1	88.1113	0.255272	0.224056	1.11782	0.19424	CTRL	COVID	Tubulin beta-1 chain OS=Homo sapiens OX=9606 GN=TUBB1 PE=1 SV=1	476808	460288	462470	319103	370027	344881	397064	432428	371479	316993	342338	316769	405596	362845	0.894597	-0.16069	0.592997	TUBB1
507	Q8NBJ5	7	4	41.1802	0.257846	0.225875	1.38173	0.192546	CTRL	COVID	Procollagen galactosyltransferase 1 OS=Homo sapiens OX=9606 GN=COLGALT1 PE=1 SV=1	17815.6	18774.9	16889.6	6077.03	8147.77	10143.7	11971.8	12779.6	10203.1	6368.7	8127.51	6890.88	12974.8	9390.27	0.723733	-0.466471	0.588639	COLGALT1
508	P60866	4	2	43.5433	0.258657	0.226015	1.33176	0.192017	CTRL	COVID	40S ribosomal protein S20 OS=Homo sapiens OX=9606 GN=RPS20 PE=1 SV=1	53390.7	53999.3	48461.6	21388.5	27024.1	24079	31638.2	33207.9	30630.1	25164.9	25269.2	25548.9	38057.2	28576.6	0.750884	-0.413338	0.587276	RPS20
509	Q99729	5	3	44.4395	0.25917	0.226015	1.18804	0.191684	CTRL	COVID	Heterogeneous nuclear ribonucleoprotein A/B OS=Homo sapiens OX=9606 GN=HNRNPAB PE=1 SV=2	42124.5	42078.8	36566.7	22480	30463.4	32502.3	33182.2	35384.4	36348.6	17179.2	27499.4	23982.3	34369.3	28929.4	0.841721	-0.248586	0.586416	HNRNPAB
510	P24821	19	9	92.2792	0.259512	0.226015	1.0785	0.191462	COVID	CTRL	Tenascin OS=Homo sapiens OX=9606 GN=TNC PE=1 SV=3	79178.8	74136.2	73633.9	55304.8	54968.4	58579.8	70476.3	77192.2	74407.4	71260.5	66505.9	67028.7	65967	71145.2	1.0785	0.109022	0.585843	TNC
511	Q15691	8	2	54.8729	0.260304	0.226267	1.21207	0.190951	CTRL	COVID	Microtubule-associated protein RP/EB family member 1 OS=Homo sapiens OX=9606 GN=MAPRE1 PE=1 SV=3	46217.5	44337.1	41638.5	21066.1	29561.6	32499	35459	36556.8	29589.3	24671.3	24665.4	26704.6	35886.6	29607.7	0.825036	-0.277472	0.58452	MAPRE1
512	O75368	3	2	15.9781	0.26269	0.227635	1.10944	0.189421	COVID	CTRL	SH3 domain-binding glutamic acid-rich-like protein OS=Homo sapiens OX=9606 GN=SH3BGRL PE=1 SV=1	9069.83	8722.31	10649.3	12417.7	12193.1	12748	9958.46	11069.1	10970.9	13053	13635.6	14314.6	10966.7	12166.9	1.10944	0.149836	0.580556	SH3BGRL
513	P06132	3	2	18.473	0.263365	0.227635	1.2952	0.188992	COVID	CTRL	Uroporphyrinogen decarboxylase OS=Homo sapiens OX=9606 GN=UROD PE=1 SV=2	10162.6	10680.6	11626	23224.1	15582.1	21393	15469.9	11534.6	13904.8	27218.5	22893.9	29002.6	15444.8	20004	1.2952	0.373175	0.579442	UROD
514	P08238	61	24	542.519	0.263729	0.227635	1.20063	0.188761	CTRL	COVID	Heat shock protein HSP 90-beta OS=Homo sapiens OX=9606 GN=HSP90AB1 PE=1 SV=4	846423	825413	756961	414398	637858	542079	583665	704668	707464	415645	502319	437098	670522	558476	0.832898	-0.263788	0.578842	HSP90AB1
515	Q13233	9	2	46.2451	0.264127	0.227635	1.05309	0.18851	COVID	CTRL	Mitogen-activated protein kinase kinase kinase 1 OS=Homo sapiens OX=9606 GN=MAP3K1 PE=1 SV=4	51037.1	50486.2	51498.7	41913.4	41424.9	42286.9	48230.2	52991.5	48673.1	48230.4	47440.4	47874.3	46441.2	48906.6	1.05309	0.0746249	0.578187	MAP3K1
517	P46777	12	8	82.0745	0.265588	0.227945	1.41906	0.18759	CTRL	COVID	60S ribosomal protein L5 OS=Homo sapiens OX=9606 GN=RPL5 PE=1 SV=3	116878	118922	108755	29542.3	75482.7	77842.8	71646.5	77936.8	81998.7	38885.1	52381.3	48822.2	87903.9	61945.1	0.704692	-0.504936	0.575791	RPL5
518	P04196	5	2	18.5377	0.26678	0.227945	1.42256	0.186844	CTRL	COVID	Histidine-rich glycoprotein OS=Homo sapiens OX=9606 GN=HRG PE=1 SV=1	21236.7	20190.4	18616.2	7101.97	8426.28	8246.01	9264.78	13454.8	9694.12	9022.36	8638.5	8845.68	13969.6	9820.04	0.702959	-0.508488	0.573847	HRG
519	P43403	6	1	36.0382	0.267203	0.227945	1.25277	0.186581	CTRL	COVID	Tyrosine-protein kinase ZAP-70 OS=Homo sapiens OX=9606 GN=ZAP70 PE=1 SV=1	52273.6	55014.2	57130.3	23986.8	61208.9	38154.2	46434.9	42669.9	42902.5	31961.3	36682.2	29055.3	47961.3	38284.4	0.798234	-0.325117	0.573159	ZAP70
520	P32119	13	9	92.6085	0.267633	0.227945	1.03198	0.186314	CTRL	COVID	Peroxiredoxin-2 OS=Homo sapiens OX=9606 GN=PRDX2 PE=1 SV=5	111119	108340	110195	120332	104307	116029	111619	113789	103437	103011	107739	109957	111720	108259	0.969015	-0.0454091	0.57246	PRDX2
521	P68036	8	1	60.7504	0.267734	0.227945	1.28894	0.186251	CTRL	COVID	Ubiquitin-conjugating enzyme E2 L3 OS=Homo sapiens OX=9606 GN=UBE2L3 PE=1 SV=1	60012.7	63938	56883.1	22729.1	37035.4	40496.1	35616.6	51582.9	40722.8	29454.7	32402.5	28303	46849.1	36347.1	0.775833	-0.366182	0.572296	UBE2L3
522	P27797	51	37	325.195	0.267802	0.227945	1.16035	0.186209	CTRL	COVID	Calreticulin OS=Homo sapiens OX=9606 GN=CALR PE=1 SV=1	495595	497511	428347	268987	330634	376803	347413	409681	392510	291165	319929	305819	399646	344419	0.861811	-0.214557	0.572186	CALR
523	P07900	58	25	557.022	0.269639	0.228554	1.24295	0.185076	CTRL	COVID	Heat shock protein HSP 90-alpha OS=Homo sapiens OX=9606 GN=HSP90AA1 PE=1 SV=5	869280	836041	782528	357487	654368	560019	587169	699576	705163	369605	479982	424702	676620	544366	0.804537	-0.313769	0.569218	HSP90AA1
524	P00387	14	12	111.48	0.26982	0.228554	1.06712	0.184964	CTRL	COVID	NADH-cytochrome b5 reductase 3 OS=Homo sapiens OX=9606 GN=CYB5R3 PE=1 SV=3	158944	152098	144310	116485	131334	138702	123583	136576	118084	138259	136032	136388	140312	131487	0.937102	-0.0937213	0.568926	CYB5R3
525	P06756	12	3	67.7528	0.270073	0.228554	1.14424	0.184809	CTRL	COVID	Integrin alpha-V OS=Homo sapiens OX=9606 GN=ITGAV PE=1 SV=2	54687.2	54603.3	51021.1	34280.6	34661	37037.9	36596.1	45223.3	37897.9	37418.6	37629.2	37957.2	44381.8	38787.1	0.87394	-0.194394	0.568519	ITGAV
527	Q13526	3	2	14.2844	0.272064	0.229404	1.08407	0.183596	COVID	CTRL	Peptidyl-prolyl cis-trans isomerase NIMA-interacting 1 OS=Homo sapiens OX=9606 GN=PIN1 PE=1 SV=1	9723.67	9768.49	10274.6	11486.2	13846.5	14645.7	12734.9	12160.5	13596.8	11152.3	13569.2	12394.7	11624.2	12601.4	1.08407	0.116454	0.56533	PIN1
528	Q8N9V7	14	6	79.4348	0.27383	0.229677	1.09371	0.18253	COVID	CTRL	Protein TOPAZ1 OS=Homo sapiens OX=9606 GN=TOPAZ1 PE=2 SV=3	141606	146857	115778	132436	118208	118780	127201	127358	114832	165214	151217	160339	128944	141027	1.09371	0.129225	0.562519	TOPAZ1
529	Q2TAC2	14	8	85.6681	0.27391	0.229677	1.40776	0.182481	CTRL	COVID	Coiled-coil domain-containing protein 57 OS=Homo sapiens OX=9606 GN=CCDC57 PE=1 SV=3	166124	174450	146406	42592.9	92668	107901	90570.9	134224	127684	52979.9	58426.3	54770.4	121690	86442.6	0.710349	-0.493399	0.562392	CCDC57
530	Q07812	6	4	42.3681	0.273918	0.229677	1.06749	0.182477	COVID	CTRL	Apoptosis regulator BAX OS=Homo sapiens OX=9606 GN=BAX PE=1 SV=1	18482.8	18937.2	17446.1	21600.9	21331.7	19589	19409.5	18410.5	19036.4	23492.8	21876.3	23084.8	19564.6	20885	1.06749	0.0942239	0.56238	BAX
531	Q70E73	5	3	31.1087	0.275103	0.230242	1.24015	0.181767	CTRL	COVID	Ras-associated and pleckstrin homology domains-containing protein 1 OS=Homo sapiens OX=9606 GN=RAPH1 PE=1 SV=3	14962.3	14742.4	15322.2	7474.68	9805.68	7627.17	8256.29	13552.7	8451.7	8807.24	8334.11	8989.92	11655.7	9398.66	0.806355	-0.310513	0.560505	RAPH1
532	Q58FG0	13	3	117.464	0.276419	0.230912	1.08015	0.180984	COVID	CTRL	Putative heat shock protein HSP 90-alpha A5 OS=Homo sapiens OX=9606 GN=HSP90AA5P PE=2 SV=1	112238	108758	104743	95566.2	93209.3	98027.4	98621.2	90105.8	104917	120954	123756	123285	102090	110273	1.08015	0.111237	0.558433	HSP90AA5P
533	O75083	10	7	64.9861	0.276929	0.230912	1.0942	0.180682	CTRL	COVID	WD repeat-containing protein 1 OS=Homo sapiens OX=9606 GN=WDR1 PE=1 SV=4	66512.1	66099.1	62308.8	48987.9	44978.4	53396.7	50961.1	55602.4	51193.7	50285.7	53069.4	51702	57047.2	52135.7	0.913906	-0.129883	0.557631	WDR1
534	P09211	16	12	101.341	0.278177	0.230955	1.06663	0.179946	CTRL	COVID	Glutathione S-transferase P OS=Homo sapiens OX=9606 GN=GSTP1 PE=1 SV=2	177316	177806	161621	145717	135056	144181	151958	159964	141658	146882	147266	135143	156950	147145	0.937531	-0.0930616	0.555679	GSTP1
535	P02795	10	7	62.0301	0.279481	0.230955	1.18601	0.179182	COVID	CTRL	Metallothionein-2 OS=Homo sapiens OX=9606 GN=MT2A PE=1 SV=1	35838.7	35289.9	36778.2	53455.4	48718.3	47132.7	39214.5	38947.1	37341	66954.3	60043.7	62555.6	42868.9	50842.7	1.18601	0.24611	0.553647	MT2A
542	Q9Y6M1	14	6	67.2979	0.284764	0.233432	1.13146	0.176137	CTRL	COVID	Insulin-like growth factor 2 mRNA-binding protein 2 OS=Homo sapiens OX=9606 GN=IGF2BP2 PE=1 SV=2	117100	112231	120108	72788.3	111395	112200	107128	120590	107049	72153.1	81689.3	82177.5	107637	95131.2	0.883815	-0.178183	0.545514	IGF2BP2
543	P62258	21	12	227.414	0.285541	0.233432	1.05818	0.175696	COVID	CTRL	14-3-3 protein epsilon OS=Homo sapiens OX=9606 GN=YWHAE PE=1 SV=1	335029	321168	321584	236736	277491	279127	312239	304133	298045	320685	307503	331569	295189	312362	1.05818	0.0815798	0.544331	YWHAE
545	P63010	19	8	122.007	0.287051	0.233432	1.05368	0.174845	COVID	CTRL	AP-2 complex subunit beta OS=Homo sapiens OX=9606 GN=AP2B1 PE=1 SV=1	141875	140123	159161	162043	184476	182456	174912	160342	171551	163572	173530	178301	161689	170368	1.05368	0.0754312	0.542041	AP2B1
546	O00148	14	4	73.1579	0.287186	0.233432	1.14313	0.174768	CTRL	COVID	ATP-dependent RNA helicase DDX39A OS=Homo sapiens OX=9606 GN=DDX39A PE=1 SV=2	151884	155988	143097	110053	86178.4	109908	102214	122864	98025.5	118562	110154	110495	126185	110386	0.874792	-0.192988	0.541836	DDX39A
547	P62266	4	1	38.4913	0.28721	0.233432	1.26784	0.174755	CTRL	COVID	40S ribosomal protein S23 OS=Homo sapiens OX=9606 GN=RPS23 PE=1 SV=3	26493.9	26869.1	23994.9	10065.7	21844.3	16219.9	22757.9	21397.4	17648	13419.3	12246.4	11508.3	20914.6	16496.2	0.788741	-0.342376	0.5418	RPS23
548	P04792	21	13	138.758	0.288885	0.234209	1.13602	0.173818	CTRL	COVID	Heat shock protein beta-1 OS=Homo sapiens OX=9606 GN=HSPB1 PE=1 SV=2	264451	255104	264268	155179	269253	245818	236592	249757	241923	175211	194731	181759	242346	213329	0.880267	-0.183987	0.539275	HSPB1
549	Q9Y224	10	5	63.4551	0.289768	0.234209	1.04473	0.173328	COVID	CTRL	RNA transcription_ translation and transport factor protein OS=Homo sapiens OX=9606 GN=RTRAF PE=1 SV=1	26251.5	25779.6	24423.7	22151.4	22020.2	21954.4	25167	24125.7	22507.9	26205.8	25154.1	25797.1	23763.4	24826.3	1.04473	0.0631235	0.53795	RTRAF
550	P14618	111	80	634.806	0.290699	0.234209	1.06277	0.172812	CTRL	COVID	Pyruvate kinase PKM OS=Homo sapiens OX=9606 GN=PKM PE=1 SV=4	1.83454e+06	1.93858e+06	1.74208e+06	1.46825e+06	1.48342e+06	1.59039e+06	1.5545e+06	1.63767e+06	1.44618e+06	1.61862e+06	1.59601e+06	1.61027e+06	1.67621e+06	1.57721e+06	0.940938	-0.0878286	0.536557	PKM
551	O95782	23	10	122.193	0.290996	0.234209	1.15253	0.172648	CTRL	COVID	AP-2 complex subunit alpha-1 OS=Homo sapiens OX=9606 GN=AP2A1 PE=1 SV=3	118027	118551	118648	67690.6	105035	87312.2	100280	102990	108622	68826.7	83725.1	69393.6	102544	88973	0.867658	-0.204801	0.536113	AP2A1
552	Q99829	10	5	76.1154	0.291111	0.234209	1.0344	0.172585	COVID	CTRL	Copine-1 OS=Homo sapiens OX=9606 GN=CPNE1 PE=1 SV=1	45872.2	50464.5	47423.2	48601.1	48062.9	48193.9	46182.8	46753	47846.5	53577.1	52285.2	51902.7	48103	49757.9	1.0344	0.0487993	0.535941	CPNE1
553	Q5VTE0	47	10	354.12	0.291675	0.234209	1.07199	0.172274	CTRL	COVID	Putative elongation factor 1-alpha-like 3 OS=Homo sapiens OX=9606 GN=EEF1A1P5 PE=5 SV=1	997588	976430	956855	755616	845695	947686	927919	956098	918517	734089	779759	795502	913312	851981	0.932848	-0.100286	0.5351	EEF1A1P5
554	O00154	9	4	46.3007	0.291806	0.234209	1.10418	0.172202	CTRL	COVID	Cytosolic acyl coenzyme A thioester hydrolase OS=Homo sapiens OX=9606 GN=ACOT7 PE=1 SV=3	39056.9	39942.4	39568	26551.6	28870.1	30626.6	31283.5	33407.8	32429.8	29588.2	29105.3	29495.2	34102.6	30884.9	0.905648	-0.142978	0.534905	ACOT7
555	Q32P28	16	10	85.8217	0.294122	0.235557	1.03604	0.170938	CTRL	COVID	Prolyl 3-hydroxylase 1 OS=Homo sapiens OX=9606 GN=P3H1 PE=1 SV=2	72510.1	73635.8	72918.7	71204.8	70135.8	71790.6	64209.5	65511.5	63369.8	73920.8	75350.2	74801.3	72032.6	69527.2	0.965218	-0.0510736	0.531473	P3H1
556	P52926	2	2	18.9575	0.294564	0.235557	1.42794	0.170698	CTRL	COVID	High mobility group protein HMGI-C OS=Homo sapiens OX=9606 GN=HMGA2 PE=1 SV=1	5688.8	5517.8	2449.94	3290.47	1824.15	1608.34	3336.49	3920.99	2243.6	2070.34	1131.77	1568.78	3396.58	2378.66	0.70031	-0.513934	0.53082	HMGA2
558	Q13885	42	9	466.732	0.297701	0.236614	1.11861	0.169012	CTRL	COVID	Tubulin beta-2A chain OS=Homo sapiens OX=9606 GN=TUBB2A PE=1 SV=1	1.73384e+06	1.74987e+06	1.63554e+06	1.10399e+06	1.273e+06	1.20307e+06	1.41202e+06	1.44448e+06	1.26892e+06	1.22448e+06	1.2175e+06	1.20947e+06	1.44988e+06	1.29615e+06	0.893964	-0.161711	0.52622	TUBB2A
559	Q13838	10	2	62.5152	0.29775	0.236614	1.20489	0.168986	CTRL	COVID	Spliceosome RNA helicase DDX39B OS=Homo sapiens OX=9606 GN=DDX39B PE=1 SV=1	143675	147472	131767	88530.3	67788.6	89715.7	86866	108243	82293.7	98546.9	90611.7	88631.5	111491	92532.1	0.829948	-0.268907	0.526148	DDX39B
560	Q96G01	4	2	19.8424	0.298465	0.236614	1.14211	0.168605	CTRL	COVID	Protein bicaudal D homolog 1 OS=Homo sapiens OX=9606 GN=BICD1 PE=1 SV=3	62578.9	65613.8	56048	46118.2	40649.1	42455.9	54753.3	57570.5	52159.9	39352	35701.4	34923.9	52244	45743.5	0.875574	-0.191698	0.525107	BICD1
561	P13535	10	4	61.5978	0.298481	0.236614	1.03458	0.168596	COVID	CTRL	Myosin-8 OS=Homo sapiens OX=9606 GN=MYH8 PE=1 SV=3	89622.3	94095.6	94256.2	90797.9	96688.6	91042.3	94297.1	94775.7	94934.3	98185.9	86881.7	106672	92750.5	95957.7	1.03458	0.0490439	0.525083	MYH8
562	P49368	21	13	140.058	0.301105	0.238274	1.06662	0.16721	CTRL	COVID	T-complex protein 1 subunit gamma OS=Homo sapiens OX=9606 GN=CCT3 PE=1 SV=4	166112	163208	173481	127062	158806	140529	147420	158340	154957	134138	135697	140606	154866	145193	0.937537	-0.0930525	0.521282	CCT3
563	O43252	2	1	9.9653	0.304404	0.240052	1.31574	0.165493	COVID	CTRL	Bifunctional 3'-phosphoadenosine 5'-phosphosulfate synthase 1 OS=Homo sapiens OX=9606 GN=PAPSS1 PE=1 SV=2	1049.33	1005.23	1300.48	5271.94	2405.91	1758.67	1907.49	1268.18	1736.16	4160.67	4002.25	3755.64	2131.93	2805.06	1.31574	0.395876	0.51655	PAPSS1
564	P05556	30	21	249.883	0.304552	0.240052	1.07404	0.165416	COVID	CTRL	Integrin beta-1 OS=Homo sapiens OX=9606 GN=ITGB1 PE=1 SV=2	271805	268224	268663	212397	229701	208948	272983	306282	277386	238650	238078	234438	243290	261303	1.07404	0.103048	0.516338	ITGB1
565	Q96JG6	5	2	32.0273	0.305327	0.240052	1.09465	0.165017	COVID	CTRL	Syndetin OS=Homo sapiens OX=9606 GN=VPS50 PE=1 SV=3	6249.98	7075.1	6683.19	10204.4	9870.67	10447.8	8304.56	8575.59	8705.34	10017.6	9849.24	9861.65	8421.85	9219	1.09465	0.130472	0.515235	VPS50
566	Q9Y248	3	1	20.6442	0.305484	0.240052	1.35533	0.164936	COVID	CTRL	DNA replication complex GINS protein PSF2 OS=Homo sapiens OX=9606 GN=GINS2 PE=1 SV=1	6763.53	7710.79	8984.07	23123.6	14003.9	20965.6	13310.1	8639.84	11233	27274.1	21128.3	28944.1	13591.9	18421.6	1.35533	0.438649	0.515011	GINS2
567	Q9UL25	2	2	11.7971	0.30606	0.240086	1.0589	0.16464	CTRL	COVID	Ras-related protein Rab-21 OS=Homo sapiens OX=9606 GN=RAB21 PE=1 SV=3	5222.2	5218.33	4712.57	6133.36	6154.84	6093.53	5584.75	5200.33	5481.93	5236.52	5112.75	5053.24	5589.14	5278.25	0.944377	-0.0825653	0.514193	RAB21
568	Q07020	7	4	31.9268	0.306838	0.240277	1.03041	0.164242	COVID	CTRL	60S ribosomal protein L18 OS=Homo sapiens OX=9606 GN=RPL18 PE=1 SV=2	43663.2	46322.4	46473.7	40192.9	40866	44177.8	44846	47185.3	44237.6	42460.2	45617.2	45308.8	43616	44942.5	1.03041	0.0432224	0.513091	RPL18
569	Q8N427	4	1	20.2669	0.313191	0.244826	1.03061	0.161046	COVID	CTRL	Thioredoxin domain-containing protein 3 OS=Homo sapiens OX=9606 GN=NME8 PE=2 SV=2	8230.5	8242.73	8462.43	7419.81	8095.91	7983.46	8308.51	8386.07	8653.01	8750.56	8264.42	7554.97	8072.47	8319.59	1.03061	0.0435014	0.504191	NME8
570	P53396	41	24	257.948	0.314864	0.245707	1.10919	0.16022	COVID	CTRL	ATP-citrate synthase OS=Homo sapiens OX=9606 GN=ACLY PE=1 SV=3	372217	372795	344963	161608	242467	212156	311389	337837	308492	308876	317729	308176	284368	315417	1.10919	0.149502	0.501877	ACLY
571	P39656	5	3	27.6841	0.317644	0.247448	1.04655	0.158862	CTRL	COVID	Dolichyl-diphosphooligosaccharide--protein glycosyltransferase 48 kDa subunit OS=Homo sapiens OX=9606 GN=DDOST PE=1 SV=4	32691.6	35383.7	31483.5	39402.9	34471.9	35491.7	35671.1	36692.7	32295.5	31515.7	30689.9	32767.2	34820.9	33272	0.955519	-0.0656433	0.498059	DDOST
572	A6NC57	19	9	104.263	0.318437	0.247637	1.18658	0.158478	CTRL	COVID	Ankyrin repeat domain-containing protein 62 OS=Homo sapiens OX=9606 GN=ANKRD62 PE=2 SV=4	133739	137257	119118	65599.2	85439.4	93178.4	105131	115626	103885	67316.1	71946.8	70682.2	105722	89097.8	0.842757	-0.246811	0.496977	ANKRD62
573	P49023	16	9	117.913	0.319133	0.247751	1.02875	0.158142	CTRL	COVID	Paxillin OS=Homo sapiens OX=9606 GN=PXN PE=1 SV=3	169335	165239	177862	155422	167869	172635	167923	165312	169680	149762	168658	158851	168060	163364	0.972058	-0.0408859	0.496029	PXN
575	P61158	16	12	106.408	0.320491	0.247752	1.05115	0.157489	CTRL	COVID	Actin-related protein 3 OS=Homo sapiens OX=9606 GN=ACTR3 PE=1 SV=3	76519.6	76178.8	76438.3	59345.3	67918.6	70962.7	70976.6	70207.8	69368.3	63257.3	66600.7	66158.4	71227.2	67761.5	0.951343	-0.0719623	0.494184	ACTR3
576	P07602	20	12	137.276	0.321909	0.248194	1.1215	0.156813	CTRL	COVID	Prosaposin OS=Homo sapiens OX=9606 GN=PSAP PE=1 SV=2	90804.9	89012.2	87416.4	58320.3	80191.4	65731.5	84463.4	81792.9	78781.2	53369.8	69358.6	52631.9	78579.5	70066.3	0.891662	-0.165431	0.492267	PSAP
577	P62191	10	3	73.9144	0.322727	0.248399	1.18999	0.156424	CTRL	COVID	26S proteasome regulatory subunit 4 OS=Homo sapiens OX=9606 GN=PSMC1 PE=1 SV=1	78709.7	81445.9	81546.1	42698.9	70764.2	43771.9	58616.7	63690.6	63654.2	46137.2	57393.2	45753.3	66489.5	55874.2	0.840346	-0.250944	0.491165	PSMC1
578	P13667	33	18	191.271	0.326905	0.251055	1.07744	0.154462	COVID	CTRL	Protein disulfide-isomerase A4 OS=Homo sapiens OX=9606 GN=PDIA4 PE=1 SV=2	196456	198108	169452	160777	146674	155754	162394	170296	159930	210271	193463	210411	171203	184461	1.07744	0.107603	0.485579	PDIA4
579	Q58FF8	15	2	173.22	0.327853	0.251055	1.13189	0.154022	CTRL	COVID	Putative heat shock protein HSP 90-beta 2 OS=Homo sapiens OX=9606 GN=HSP90AB2P PE=1 SV=2	288330	285105	251218	178838	220283	171830	203631	249044	232248	175042	187773	185244	232601	205497	0.883475	-0.178739	0.484321	HSP90AB2P
580	P11166	8	6	44.086	0.329253	0.251055	1.2443	0.153376	CTRL	COVID	Solute carrier family 2_ facilitated glucose transporter member 1 OS=Homo sapiens OX=9606 GN=SLC2A1 PE=1 SV=2	56481.3	55478.6	38160.2	23548.1	29184.4	27450.2	28777	43098.8	34350.6	29558.6	22214.1	27087.1	38383.8	30847.7	0.803665	-0.315333	0.48247	SLC2A1
581	Q08211	12	5	66.4152	0.329339	0.251055	1.04452	0.153336	CTRL	COVID	ATP-dependent RNA helicase A OS=Homo sapiens OX=9606 GN=DHX9 PE=1 SV=4	25419.6	25497.3	27211	21703.9	26913.8	26608.5	26459	25237.2	24912.6	23967.3	22557.6	23683.9	25559	24469.6	0.957377	-0.0628407	0.482356	DHX9
582	Q5TZA2	10	2	59.5212	0.329522	0.251055	1.04481	0.153252	CTRL	COVID	Rootletin OS=Homo sapiens OX=9606 GN=CROCC PE=1 SV=1	66772.6	67713.2	65068	55360.5	55950.6	57339.7	59966.2	59748.5	59231.6	58929	56287.8	58250.9	61367.4	58735.7	0.957114	-0.0632368	0.482115	CROCC
583	P56537	7	2	44.6503	0.330947	0.251715	1.06395	0.152599	CTRL	COVID	Eukaryotic translation initiation factor 6 OS=Homo sapiens OX=9606 GN=EIF6 PE=1 SV=1	24568.9	23860.6	26222.1	26726.5	31214	28968.9	26203.3	24945.5	26378.4	20426	25530.9	28366.7	26926.8	25308.5	0.939898	-0.0894239	0.480241	EIF6
584	Q9UDY6	3	2	16.9709	0.332261	0.251972	1.18412	0.152001	CTRL	COVID	Tripartite motif-containing protein 10 OS=Homo sapiens OX=9606 GN=TRIM10 PE=1 SV=3	65004.3	66971.5	58436.5	33622.8	39717.7	43756.5	54521.1	58892.7	52261.1	31843.5	33077.4	29099.2	51251.6	43282.5	0.844511	-0.243812	0.478521	TRIM10
586	P25789	8	3	54.0536	0.33354	0.252408	1.07979	0.151422	CTRL	COVID	Proteasome subunit alpha type-4 OS=Homo sapiens OX=9606 GN=PSMA4 PE=1 SV=1	62869.6	64345	65607.3	46435.8	48548.9	51998.4	54998.6	55348.8	52662.9	47190.3	53255.3	51240.8	56634.1	52449.5	0.92611	-0.110744	0.476852	PSMA4
587	P30048	5	3	23.1036	0.335078	0.252915	1.20099	0.15073	CTRL	COVID	Thioredoxin-dependent peroxide reductase_ mitochondrial OS=Homo sapiens OX=9606 GN=PRDX3 PE=1 SV=3	126017	130877	113884	79208.3	56407.4	79268.8	75098.7	92315.8	70144.2	90206.9	79807.8	80077.9	97610.5	81275.2	0.832648	-0.264221	0.474854	PRDX3
588	P18859	1	1	5.4411	0.335543	0.252915	1.17321	0.150522	COVID	CTRL	ATP synthase-coupling factor 6_ mitochondrial OS=Homo sapiens OX=9606 GN=ATP5PF PE=1 SV=1	2540.4	2558.38	2197.32	668.626	614.92	1183.67	2009.79	2451.4	2506.17	1739.84	1388.24	1358.98	1627.22	1909.07	1.17321	0.230464	0.474251	ATP5PF
589	P04350	55	25	415.501	0.335895	0.252915	1.0855	0.150365	CTRL	COVID	Tubulin beta-4A chain OS=Homo sapiens OX=9606 GN=TUBB4A PE=1 SV=2	1.52673e+06	1.54571e+06	1.46316e+06	1.04146e+06	1.18589e+06	1.17146e+06	1.25083e+06	1.33557e+06	1.19223e+06	1.18551e+06	1.1824e+06	1.16288e+06	1.3224e+06	1.21824e+06	0.92123	-0.118366	0.473796	TUBB4A
590	P11055	10	4	67.0859	0.33735	0.253231	1.03563	0.149717	CTRL	COVID	Myosin-3 OS=Homo sapiens OX=9606 GN=MYH3 PE=1 SV=3	226222	239461	260416	261659	262405	263686	229504	226205	243206	256163	250626	256065	252308	243628	0.965598	-0.0505061	0.471919	MYH3
591	P62917	10	7	79.5392	0.337722	0.253231	1.04263	0.149552	CTRL	COVID	60S ribosomal protein L8 OS=Homo sapiens OX=9606 GN=RPL8 PE=1 SV=2	60834.8	59492.3	57117.3	52373	50519.4	49475.2	50984.6	52801.6	51514.4	55946.9	51074.6	54003.7	54968.7	52721	0.959109	-0.0602334	0.471441	RPL8
592	P60174	53	39	253.249	0.338002	0.253231	1.02078	0.149428	CTRL	COVID	Triosephosphate isomerase OS=Homo sapiens OX=9606 GN=TPI1 PE=1 SV=3	527378	525960	546919	512072	531315	549971	505073	493845	505243	533220	542523	548686	532269	521432	0.979639	-0.0296776	0.471081	TPI1
595	Q9Y4Z0	7	5	31.1791	0.343014	0.255709	1.07937	0.147236	COVID	CTRL	U6 snRNA-associated Sm-like protein LSm4 OS=Homo sapiens OX=9606 GN=LSM4 PE=1 SV=1	23687	23384.1	22472.1	22753.8	19482.2	20504.4	22037.8	20607.9	19437.9	28216.7	26281.2	26201.9	22047.3	23797.2	1.07937	0.110195	0.464689	LSM4
596	P26641	19	13	128.278	0.344053	0.25606	1.07327	0.146787	CTRL	COVID	Elongation factor 1-gamma OS=Homo sapiens OX=9606 GN=EEF1G PE=1 SV=3	446054	489106	487789	381500	444472	472658	348473	347346	377752	475344	497644	489223	453596	422630	0.931732	-0.102014	0.463375	EEF1G
597	P45974	7	5	33.2004	0.346227	0.257253	1.07216	0.145856	COVID	CTRL	Ubiquitin carboxyl-terminal hydrolase 5 OS=Homo sapiens OX=9606 GN=USP5 PE=1 SV=2	74516.6	68797.7	90527.8	102030	109090	102402	94403.6	88436.3	92100.4	101094	103907	106920	91227.4	97810.3	1.07216	0.100519	0.460639	USP5
598	O95340	10	4	58.4571	0.34817	0.25827	1.04717	0.145031	CTRL	COVID	Bifunctional 3'-phosphoadenosine 5'-phosphosulfate synthase 2 OS=Homo sapiens OX=9606 GN=PAPSS2 PE=1 SV=2	32930.5	33977.3	35347.3	29535.4	31507.1	30667.8	31174.8	36976.8	30881.2	28725.3	27714.8	29755.1	32327.6	30871.3	0.954954	-0.066497	0.458209	PAPSS2
599	Q58FF7	25	1	235.195	0.349948	0.258778	1.02543	0.144282	CTRL	COVID	Putative heat shock protein HSP 90-beta-3 OS=Homo sapiens OX=9606 GN=HSP90AB3P PE=5 SV=1	252130	250842	250811	229732	235463	232705	229608	226237	223818	239937	246475	249601	241947	235946	0.975196	-0.036236	0.455996	HSP90AB3P
600	P22102	4	2	21.6874	0.350548	0.258778	1.16996	0.14403	COVID	CTRL	Trifunctional purine biosynthetic protein adenosine-3 OS=Homo sapiens OX=9606 GN=GART PE=1 SV=1	12448.4	12225.1	13171.5	25231.5	13301.1	11658.6	13428	12070.4	12911	22199.2	21110.8	21279.7	14672.7	17166.5	1.16996	0.226465	0.455253	GART
601	P11142	67	40	498.956	0.350579	0.258778	1.14836	0.144017	CTRL	COVID	Heat shock cognate 71 kDa protein OS=Homo sapiens OX=9606 GN=HSPA8 PE=1 SV=1	806738	819073	736689	451779	516468	506282	548270	690343	527099	518154	541137	516302	639505	556884	0.870805	-0.199578	0.455214	HSPA8
602	Q03252	15	6	68.0824	0.352224	0.259567	1.03701	0.143331	COVID	CTRL	Lamin-B2 OS=Homo sapiens OX=9606 GN=LMNB2 PE=1 SV=4	110484	112053	119689	115009	134916	133756	119328	123005	120840	127047	129590	132960	120985	125462	1.03701	0.0524242	0.453181	LMNB2
603	Q8IWG1	7	4	41.7686	0.353448	0.260043	1.04074	0.142824	COVID	CTRL	WD repeat-containing protein 63 OS=Homo sapiens OX=9606 GN=WDR63 PE=2 SV=1	11156.6	11079.6	11632	11108.4	9832.23	10479.3	10622.5	10531.4	10425.2	12199	12193	11977.2	10881.4	11324.7	1.04074	0.0576158	0.451674	WDR63
604	P59190	3	1	20.4222	0.355381	0.26039	1.40339	0.142029	CTRL	COVID	Ras-related protein Rab-15 OS=Homo sapiens OX=9606 GN=RAB15 PE=1 SV=1	20571.3	23767.7	22637.1	6215.8	11040.6	8570.98	10436.3	17871.1	11069.3	9079.36	9000.39	8671.49	15467.3	11021.3	0.712559	-0.488919	0.449306	RAB15
605	P62888	8	5	47.8455	0.355863	0.26039	1.08505	0.141832	CTRL	COVID	60S ribosomal protein L30 OS=Homo sapiens OX=9606 GN=RPL30 PE=1 SV=2	25583.8	24689.2	24906.6	16502.2	20788.6	24069.9	22858.8	20745.8	23008	19579.9	19932	19712.8	22756.7	20972.9	0.921612	-0.117768	0.448717	RPL30
606	P14625	58	28	478.809	0.356395	0.26039	1.04336	0.141614	COVID	CTRL	Endoplasmin OS=Homo sapiens OX=9606 GN=HSP90B1 PE=1 SV=1	510162	513346	491120	389633	453199	467691	512559	512735	502681	445699	486352	487630	470859	491276	1.04336	0.0612393	0.448068	HSP90B1
609	Q9BQI6	6	2	32.6808	0.357598	0.260542	1.10605	0.141125	CTRL	COVID	SMC5-SMC6 complex localization factor protein 1 OS=Homo sapiens OX=9606 GN=SLF1 PE=1 SV=2	46615.7	45438.7	33691	34922.9	29597.4	29293.1	34920.6	37417.9	30805.5	32839.7	30752.3	31770.7	36593.1	33084.5	0.904117	-0.145419	0.446605	SLF1
610	P02751	47	38	286.71	0.358952	0.261106	1.13055	0.140577	CTRL	COVID	Fibronectin OS=Homo sapiens OX=9606 GN=FN1 PE=1 SV=5	233139	237348	216249	125553	168126	167785	167139	181209	173891	162098	168241	163037	191367	169269	0.884527	-0.177022	0.444964	FN1
611	P35232	4	1	23.7882	0.362227	0.263026	1.09101	0.139265	COVID	CTRL	Prohibitin OS=Homo sapiens OX=9606 GN=PHB PE=1 SV=1	15509.4	14984.1	15421.2	8251.7	13485.5	11492.8	16139.6	16598.3	14280.9	12854.2	12999.2	13475.4	13190.8	14391.3	1.09101	0.125664	0.441019	PHB
612	P43307	2	1	20.129	0.362759	0.263026	1.17356	0.139054	CTRL	COVID	Translocon-associated protein subunit alpha OS=Homo sapiens OX=9606 GN=SSR1 PE=1 SV=3	18906.8	18950.3	18325.3	9214.46	18875.3	20560.8	17693.5	19327.6	17708.9	10029.9	10966.8	13602.3	17472.2	14888.2	0.852106	-0.230895	0.440382	SSR1
613	P09874	7	3	35.2838	0.365972	0.264929	1.16246	0.137787	CTRL	COVID	Poly [ADP-ribose] polymerase 1 OS=Homo sapiens OX=9606 GN=PARP1 PE=1 SV=4	61017.7	63021.9	55342.1	32701.5	38637.6	40248.3	52373.5	54974.1	49607.6	30883.7	34079.1	28386.3	48494.9	41717.4	0.860244	-0.217183	0.436552	PARP1
614	Q14D04	6	2	31.0651	0.370311	0.266494	1.14288	0.136104	CTRL	COVID	Ventricular zone-expressed PH domain-containing protein homolog 1 OS=Homo sapiens OX=9606 GN=VEPH1 PE=1 SV=1	284123	295281	298854	154426	304997	287014	265147	262790	282561	182327	214891	213868	270782	236931	0.874986	-0.192669	0.431434	VEPH1
617	P07437	44	10	494.6	0.370728	0.266494	1.12694	0.135944	CTRL	COVID	Tubulin beta chain OS=Homo sapiens OX=9606 GN=TUBB PE=1 SV=2	2.19751e+06	2.23003e+06	1.98544e+06	1.26756e+06	1.47544e+06	1.44054e+06	1.66094e+06	1.77178e+06	1.52573e+06	1.5034e+06	1.4789e+06	1.46217e+06	1.76609e+06	1.56715e+06	0.887361	-0.172408	0.430945	TUBB
618	Q86W10	3	1	23.68	0.371094	0.266494	1.17016	0.135804	CTRL	COVID	Cytochrome P450 4Z1 OS=Homo sapiens OX=9606 GN=CYP4Z1 PE=2 SV=1	250427	262510	260166	122070	269275	250047	231707	228495	242850	147606	179311	178841	235749	201468	0.854586	-0.226702	0.430516	CYP4Z1
619	Q9Y6R4	6	3	39.0741	0.373066	0.266701	1.11014	0.135051	COVID	CTRL	Mitogen-activated protein kinase kinase kinase 4 OS=Homo sapiens OX=9606 GN=MAP3K4 PE=1 SV=2	17411.3	16949.7	17668	11890.5	12591.1	12926.6	17326.6	19502.2	19269	13823.5	11876.6	17489.9	14906.2	16548	1.11014	0.150743	0.428214	MAP3K4
620	P14314	14	8	105.736	0.373472	0.266701	1.16504	0.134897	CTRL	COVID	Glucosidase 2 subunit beta OS=Homo sapiens OX=9606 GN=PRKCSH PE=1 SV=2	88858.6	89723.4	86418.1	43388.1	62012	59158.4	70533.8	80127.5	62921.7	47051.4	51919.6	56153.4	71593.1	61451.2	0.85834	-0.220378	0.427742	PRKCSH
621	P35606	22	10	134.088	0.373715	0.266701	1.12995	0.134805	CTRL	COVID	Coatomer subunit beta' OS=Homo sapiens OX=9606 GN=COPB2 PE=1 SV=2	273489	274524	301012	150191	232909	214174	210686	244210	220626	201918	199566	202964	241050	213328	0.884998	-0.176254	0.427459	COPB2
622	Q9NQC3	21	13	123.962	0.374343	0.266701	1.10856	0.134568	CTRL	COVID	Reticulon-4 OS=Homo sapiens OX=9606 GN=RTN4 PE=1 SV=2	216071	215023	223763	137639	184586	180041	196779	206534	215257	125779	165413	134046	192854	173968	0.902072	-0.148685	0.426731	RTN4
623	P27816	27	16	149.521	0.374343	0.266701	1.2278	0.134568	CTRL	COVID	Microtubule-associated protein 4 OS=Homo sapiens OX=9606 GN=MAP4 PE=1 SV=3	239239	245546	238274	111864	129290	122974	169593	194928	178102	113877	117796	111175	181198	147579	0.814462	-0.296081	0.42673	MAP4
624	P31949	19	15	92.9297	0.375804	0.267318	1.03344	0.134017	COVID	CTRL	Protein S100-A11 OS=Homo sapiens OX=9606 GN=S100A11 PE=1 SV=2	188721	178105	175112	208640	205848	196638	198174	188102	184943	211241	204931	204230	192177	198604	1.03344	0.0474524	0.425039	S100A11
625	O43143	11	4	68.6111	0.378574	0.268448	1.30565	0.132983	CTRL	COVID	Pre-mRNA-splicing factor ATP-dependent RNA helicase DHX15 OS=Homo sapiens OX=9606 GN=DHX15 PE=1 SV=2	235540	232350	208366	71143.3	120207	120113	138467	159235	142360	82495	148921	85016.1	164620	126082	0.7659	-0.384773	0.421849	DHX15
626	P07910	4	1	27.4261	0.378585	0.268448	1.1562	0.132979	CTRL	COVID	Heterogeneous nuclear ribonucleoproteins C1/C2 OS=Homo sapiens OX=9606 GN=HNRNPC PE=1 SV=4	73126.6	74782.7	71588.8	43574.9	42557.1	43758.2	47257.6	62866.9	47724.7	49403.1	50474.2	44461.2	58231.4	50364.6	0.864905	-0.209386	0.421837	HNRNPC
627	P55084	2	1	17.6566	0.380205	0.268739	1.0735	0.13238	CTRL	COVID	Trifunctional enzyme subunit beta_ mitochondrial OS=Homo sapiens OX=9606 GN=HADHB PE=1 SV=3	14187.9	13935.9	15684.2	14220	15973.4	11245.1	14612.1	14494.7	16040.9	11232.8	11392.2	11637.2	14207.7	13235	0.931533	-0.102321	0.419983	HADHB
628	P17987	18	11	107.878	0.380284	0.268739	1.15667	0.132351	CTRL	COVID	T-complex protein 1 subunit alpha OS=Homo sapiens OX=9606 GN=TCP1 PE=1 SV=1	65746.8	67046.1	61715.6	34318.5	39607.8	43631.6	48148.4	53126.3	47525.2	41335.6	40270.6	39391.9	52011.1	44966.3	0.864553	-0.209973	0.419892	TCP1
630	Q9NVP1	11	5	59.3041	0.381382	0.268739	1.21848	0.131947	CTRL	COVID	ATP-dependent RNA helicase DDX18 OS=Homo sapiens OX=9606 GN=DDX18 PE=1 SV=2	316103	299784	316814	123181	310474	340784	266586	286854	292223	164604	190248	200522	284523	233506	0.820693	-0.285085	0.41864	DDX18
631	Q9Y3A5	7	2	45.6083	0.383692	0.269669	1.06869	0.131104	CTRL	COVID	Ribosome maturation protein SBDS OS=Homo sapiens OX=9606 GN=SBDS PE=1 SV=4	39377.5	38271.5	33786.5	28356.7	29556	29084.1	31887.4	34464.5	30958.6	28891	30976.4	28500.8	33072	30946.4	0.935729	-0.0958379	0.416017	SBDS
632	Q5TCS8	6	3	30.4914	0.383899	0.269669	1.10822	0.131029	CTRL	COVID	Adenylate kinase 9 OS=Homo sapiens OX=9606 GN=AK9 PE=1 SV=2	9950.06	10310.8	10006.1	6068.79	9374.33	9368.24	9964.52	10196.8	8907.33	6511.67	6908.09	7211.52	9179.73	8283.32	0.902349	-0.148243	0.415783	AK9
633	Q9H299	4	2	28.7776	0.385809	0.270316	1.06798	0.130338	COVID	CTRL	SH3 domain-binding glutamic acid-rich-like protein 3 OS=Homo sapiens OX=9606 GN=SH3BGRL3 PE=1 SV=1	13516.1	12343.6	13037.8	18873.2	17489.5	18729.6	16235.8	15044.6	17395.2	16682.8	19176	15844.8	15665	16729.9	1.06798	0.0948825	0.413627	SH3BGRL3
634	Q8TF21	8	2	36.2535	0.386022	0.270316	1.064	0.130262	CTRL	COVID	Ankyrin repeat domain-containing protein 24 OS=Homo sapiens OX=9606 GN=ANKRD24 PE=2 SV=2	117720	122118	112483	134646	115553	115280	131468	134994	125425	93932.5	84623.4	104180	119633	112437	0.939846	-0.0895035	0.413388	ANKRD24
635	P52272	41	19	256.79	0.387165	0.270576	1.09151	0.129851	CTRL	COVID	Heterogeneous nuclear ribonucleoprotein M OS=Homo sapiens OX=9606 GN=HNRNPM PE=1 SV=3	294818	286599	281763	176800	249607	256026	246847	261824	253360	212341	218640	223016	257602	236005	0.91616	-0.126328	0.412103	HNRNPM
636	Q13200	20	14	146.67	0.387595	0.270576	1.03331	0.129698	CTRL	COVID	26S proteasome non-ATPase regulatory subunit 2 OS=Homo sapiens OX=9606 GN=PSMD2 PE=1 SV=3	128981	130404	124289	122130	108912	111995	122702	123382	117296	113667	113567	112667	121119	117214	0.967759	-0.0472799	0.411622	PSMD2
637	Q15417	16	9	109.684	0.389213	0.271285	1.1806	0.129121	CTRL	COVID	Calponin-3 OS=Homo sapiens OX=9606 GN=CNN3 PE=1 SV=1	105580	115176	101609	57174.9	62132.2	58806.3	68753.6	80511.4	61667.3	74663.7	70340	67983.7	83413	70653.3	0.847029	-0.239516	0.409813	CNN3
638	P07197	21	8	135.631	0.390178	0.271361	1.2174	0.128779	CTRL	COVID	Neurofilament medium polypeptide OS=Homo sapiens OX=9606 GN=NEFM PE=1 SV=3	263546	302040	294695	116042	175160	171389	201837	183079	165432	170539	167649	198097	220479	181106	0.82142	-0.283807	0.408737	NEFM
639	Q9H4M9	8	4	43.6171	0.390527	0.271361	1.05915	0.128656	CTRL	COVID	EH domain-containing protein 1 OS=Homo sapiens OX=9606 GN=EHD1 PE=1 SV=2	57680.6	57355.1	68297.9	59984	75597.9	65210.2	67425.2	67648	61992.1	51816.1	60649.7	53140.8	64020.9	60445.3	0.944149	-0.0829131	0.408349	EHD1
640	Q8NHW5	16	2	110.361	0.392276	0.272156	1.02969	0.12804	CTRL	COVID	60S acidic ribosomal protein P0-like OS=Homo sapiens OX=9606 GN=RPLP0P6 PE=5 SV=1	179073	176549	162946	164235	159136	162743	154868	154668	149337	172999	171137	172704	167447	162619	0.971168	-0.0422078	0.406408	RPLP0P6
641	Q99536	5	3	22.4723	0.393739	0.272423	1.09905	0.127529	CTRL	COVID	Synaptic vesicle membrane protein VAT-1 homolog OS=Homo sapiens OX=9606 GN=VAT1 PE=1 SV=2	226095	212858	238328	329532	277254	308126	262498	255858	273897	170114	282765	203570	265366	241450	0.909877	-0.136256	0.404792	VAT1
642	P24844	11	3	128.126	0.394122	0.272423	1.07195	0.127395	CTRL	COVID	Myosin regulatory light polypeptide 9 OS=Homo sapiens OX=9606 GN=MYL9 PE=1 SV=4	251537	255411	243815	183677	189413	213398	192003	189761	187006	214020	221610	243097	222875	207916	0.932881	-0.100234	0.404369	MYL9
643	P62906	6	4	49.1561	0.396223	0.272699	1.30637	0.126668	CTRL	COVID	60S ribosomal protein L10a OS=Homo sapiens OX=9606 GN=RPL10A PE=1 SV=2	58612.7	61185.7	54738	17602.2	32136.5	30539	34445	40976.9	37986.5	24097.7	30476.3	27073.4	42469	32509.3	0.765483	-0.385558	0.40206	RPL10A
645	Q96HC4	16	10	109.03	0.399731	0.274048	1.258	0.125466	CTRL	COVID	PDZ and LIM domain protein 5 OS=Homo sapiens OX=9606 GN=PDLIM5 PE=1 SV=5	77826.1	78257.4	73377.8	25852.6	51775.9	41427.9	52083.9	60327.2	56385.8	30556	46186.9	31501.3	58086.3	46173.5	0.794913	-0.331131	0.398232	PDLIM5
646	P0CG39	31	1	263.364	0.399871	0.274048	1.07059	0.125418	CTRL	COVID	POTE ankyrin domain family member J OS=Homo sapiens OX=9606 GN=POTEJ PE=3 SV=1	705476	722208	641655	516100	564084	620842	627499	674223	630385	464798	617028	507816	628394	586958	0.93406	-0.0984122	0.39808	POTEJ
648	P30837	17	14	105.119	0.407508	0.278417	1.04358	0.122863	COVID	CTRL	Aldehyde dehydrogenase X_ mitochondrial OS=Homo sapiens OX=9606 GN=ALDH1B1 PE=1 SV=3	57107.4	57615.5	58085.4	43252.7	44715.3	49129.6	55954.4	55933.1	55492.6	51340.4	52724.9	51965.5	51651	53901.8	1.04358	0.0615376	0.389864	ALDH1B1
649	Q9P2S2	12	3	76.5052	0.408102	0.278417	1.02427	0.122667	COVID	CTRL	Neurexin-2 OS=Homo sapiens OX=9606 GN=NRXN2 PE=2 SV=1	104516	104286	107689	106687	91262.3	94440.7	104149	104761	99410.8	106231	104270	104838	101480	103943	1.02427	0.0345991	0.389231	NRXN2
650	Q58FF6	6	1	58.119	0.409346	0.278662	1.15526	0.122259	CTRL	COVID	Putative heat shock protein HSP 90-beta 4 OS=Homo sapiens OX=9606 GN=HSP90AB4P PE=5 SV=1	41539.1	37221.9	38124.9	19441.3	26037	24326.5	26150.8	25688.4	28460	27858	27054	26389	31115.1	26933.4	0.865605	-0.20822	0.38791	HSP90AB4P
651	O60716	16	7	96.6396	0.41019	0.278662	1.02854	0.121984	CTRL	COVID	Catenin delta-1 OS=Homo sapiens OX=9606 GN=CTNND1 PE=1 SV=1	89848	96891.8	104649	97429.1	109784	99614.3	94120	97841.9	97121.3	97415.1	93286.5	101832	99702.7	96936.1	0.972251	-0.0405986	0.387015	CTNND1
652	P49642	6	5	34.627	0.410318	0.278662	1.04763	0.121942	COVID	CTRL	DNA primase small subunit OS=Homo sapiens OX=9606 GN=PRIM1 PE=1 SV=1	41608.6	41903.8	44463.8	37272.9	40797.4	38092.7	39118.5	37764.3	39915.9	47161.9	42796.7	49010.1	40689.9	42627.9	1.04763	0.0671282	0.38688	PRIM1
654	Q10567	4	1	24.4846	0.414143	0.280282	1.05093	0.120705	COVID	CTRL	AP-1 complex subunit beta-1 OS=Homo sapiens OX=9606 GN=AP1B1 PE=1 SV=2	16734.5	17365.1	17501.3	15126.4	18243.8	14977.8	17351.2	18023.2	19126.2	15367.7	19877	15293.7	16658.1	17506.5	1.05093	0.0716659	0.38285	AP1B1
655	Q16181	7	3	42.1028	0.41457	0.280282	1.04793	0.120569	CTRL	COVID	Septin-7 OS=Homo sapiens OX=9606 GN=SEPTIN7 PE=1 SV=2	26716.8	25706.7	26041.8	21152.1	20509.5	22601.1	23146	22035.2	24113.1	21768.7	22329.6	22806.7	23788	22699.9	0.954258	-0.0675492	0.382402	SEPTIN7
656	P09972	4	2	24.7648	0.416092	0.280889	1.23141	0.120083	CTRL	COVID	Fructose-bisphosphate aldolase C OS=Homo sapiens OX=9606 GN=ALDOC PE=1 SV=2	34524.5	31187.8	30448.4	9923.93	30977.9	29671.6	29699	28437	33436.5	9690.92	25151.2	8985.85	27789	22566.7	0.812074	-0.300317	0.380811	ALDOC
657	O14827	17	9	99.2542	0.417088	0.28114	1.05913	0.119766	CTRL	COVID	Ras-specific guanine nucleotide-releasing factor 2 OS=Homo sapiens OX=9606 GN=RASGRF2 PE=1 SV=2	448559	490172	491604	398939	456892	484661	358908	351904	388237	488979	516636	511458	461804	436020	0.944167	-0.0828863	0.379772	RASGRF2
658	P13473	9	5	50.1578	0.421314	0.283564	1.15111	0.118437	CTRL	COVID	Lysosome-associated membrane glycoprotein 2 OS=Homo sapiens OX=9606 GN=LAMP2 PE=1 SV=2	90575.6	93480.4	84025.8	43244.5	66565.5	59500.6	67217.6	87425.5	69862.5	50444.8	52436.1	52588.2	72898.7	63329.1	0.868727	-0.203025	0.375394	LAMP2
659	Q9BVK6	7	3	48.1483	0.423307	0.28448	1.05611	0.117819	CTRL	COVID	Transmembrane emp24 domain-containing protein 9 OS=Homo sapiens OX=9606 GN=TMED9 PE=1 SV=2	49898.1	44399.9	41311.4	34480.6	37838	39190.2	36475.6	39938	38160	35992	41062.8	42360.7	41186.4	38998.2	0.946872	-0.0787594	0.373344	TMED9
660	Q9Y2J8	10	1	61.0657	0.429951	0.288515	1.15047	0.11579	CTRL	COVID	Protein-arginine deiminase type-2 OS=Homo sapiens OX=9606 GN=PADI2 PE=1 SV=2	41398.1	40825.8	40377.7	19913.2	29414.5	25866.1	29158	40389.8	30057	23939.2	24364.9	24016.8	32965.9	28654.3	0.86921	-0.202223	0.366581	PADI2
661	P61970	3	3	23.8751	0.432301	0.28912	1.0814	0.115086	COVID	CTRL	Nuclear transport factor 2 OS=Homo sapiens OX=9606 GN=NUTF2 PE=1 SV=1	19748.7	20994.7	18662.6	10582.8	10392.3	10996.7	17395.3	19810.1	15443.9	16497.5	14146.5	15522.9	15229.6	16469.4	1.0814	0.112905	0.364214	NUTF2
662	P33176	7	2	43.1691	0.432462	0.28912	1.11342	0.115038	CTRL	COVID	Kinesin-1 heavy chain OS=Homo sapiens OX=9606 GN=KIF5B PE=1 SV=1	52908.4	50976.7	36924	41266	31499.7	29397.3	35819	36963.7	36077.9	40272.7	31476.8	37610.9	40495.3	36370.2	0.898132	-0.155	0.364052	KIF5B
663	P59998	3	1	18.6607	0.43328	0.28912	1.51778	0.114794	CTRL	COVID	Actin-related protein 2/3 complex subunit 4 OS=Homo sapiens OX=9606 GN=ARPC4 PE=1 SV=3	25535.8	25819.2	20138.3	2915.22	12982.1	15161.8	13743.6	18749.3	15051.5	5632.71	7238.92	7151.26	17092.1	11261.2	0.658857	-0.601964	0.363232	ARPC4
664	P43243	17	10	104.972	0.433422	0.28912	1.07985	0.114752	CTRL	COVID	Matrin-3 OS=Homo sapiens OX=9606 GN=MATR3 PE=1 SV=2	79635.4	79628.1	74548.7	49554.2	70489.8	72141	69810.9	78333.4	67378.8	58242	61124.6	59607.7	70999.5	65749.6	0.926056	-0.110828	0.363089	MATR3
665	P0DP23	12	1	72.8486	0.434109	0.289146	1.03965	0.114548	COVID	CTRL	Calmodulin-1 OS=Homo sapiens OX=9606 GN=CALM1 PE=1 SV=1	116884	109455	109779	93728.6	93842.6	95492.8	99232.9	108892	95988.7	113428	113487	112701	103197	107288	1.03965	0.0560928	0.362401	CALM1
666	P23381	14	7	101.109	0.435605	0.289146	1.05457	0.114106	CTRL	COVID	Tryptophan--tRNA ligase_ cytoplasmic OS=Homo sapiens OX=9606 GN=WARS1 PE=1 SV=2	158301	171769	144581	132714	125123	125137	135186	142423	120835	136648	138981	139170	142937	135540	0.94825	-0.0766606	0.360907	WARS1
667	P78417	13	6	79.2428	0.435619	0.289146	1.08569	0.114102	CTRL	COVID	Glutathione S-transferase omega-1 OS=Homo sapiens OX=9606 GN=GSTO1 PE=1 SV=2	101129	99282.1	94333.8	64759.6	73354	78245.6	85053	94008.3	83880.8	64229.6	75277.1	68317.5	85184.1	78461.1	0.921076	-0.118607	0.360893	GSTO1
669	O43237	13	7	75.8975	0.436672	0.289146	1.17965	0.113792	CTRL	COVID	Cytoplasmic dynein 1 light intermediate chain 2 OS=Homo sapiens OX=9606 GN=DYNC1LI2 PE=1 SV=1	64921.4	65834.4	63585.4	26360.9	62673.2	63765.8	57504.8	62563.2	59345.5	37106.1	35858.3	41896.5	57856.9	49045.7	0.847708	-0.23836	0.359845	DYNC1LI2
671	P21796	10	2	59.7311	0.441364	0.291396	1.09832	0.112428	CTRL	COVID	Voltage-dependent anion-selective channel protein 1 OS=Homo sapiens OX=9606 GN=VDAC1 PE=1 SV=2	76537.5	77916.8	78199.1	50824.3	57528.9	51796.9	62941	73654.3	64825.4	50675.4	57416	48126.9	65467.3	59606.5	0.910478	-0.135304	0.355203	VDAC1
672	Q14240	28	8	180.717	0.442831	0.291937	1.04019	0.112007	CTRL	COVID	Eukaryotic initiation factor 4A-II OS=Homo sapiens OX=9606 GN=EIF4A2 PE=1 SV=2	197889	193924	192257	154346	168229	167967	174136	186675	169035	165678	170091	167480	179102	172182	0.961364	-0.0568447	0.353762	EIF4A2
673	P48643	32	19	245.501	0.444643	0.292459	1.02217	0.111489	CTRL	COVID	T-complex protein 1 subunit epsilon OS=Homo sapiens OX=9606 GN=CCT5 PE=1 SV=1	303247	292903	301253	274425	316971	310585	298101	307580	304051	275931	293530	281156	299897	293392	0.978307	-0.0316409	0.351989	CCT5
674	A6NMY6	61	24	387.489	0.444923	0.292459	1.08366	0.11141	CTRL	COVID	Putative annexin A2-like protein OS=Homo sapiens OX=9606 GN=ANXA2P2 PE=5 SV=2	1.22442e+06	1.2343e+06	1.09499e+06	723095	984861	1.00892e+06	994042	1.05571e+06	960773	910210	938227	927529	1.0451e+06	964415	0.922799	-0.115911	0.351715	ANXA2P2
675	Q9P281	10	7	52.7166	0.446872	0.293312	1.16256	0.110858	CTRL	COVID	BAH and coiled-coil domain-containing protein 1 OS=Homo sapiens OX=9606 GN=BAHCC1 PE=1 SV=4	40438.9	41816.5	39494.8	17395.3	28330.9	32743.3	29883.2	38300.8	31078.4	24887.2	27692.3	20381.8	33370	28704	0.860174	-0.217299	0.349817	BAHCC1
677	Q9BQE3	30	1	401.216	0.451547	0.295519	1.25605	0.109552	CTRL	COVID	Tubulin alpha-1C chain OS=Homo sapiens OX=9606 GN=TUBA1C PE=1 SV=1	1.87101e+06	1.87626e+06	1.5936e+06	591612	897568	981474	1.14912e+06	1.507e+06	1.14299e+06	795908	827187	796898	1.30192e+06	1.03652e+06	0.796144	-0.328899	0.345297	TUBA1C
678	P12814	115	64	775.356	0.454618	0.296694	1.09462	0.108706	CTRL	COVID	Alpha-actinin-1 OS=Homo sapiens OX=9606 GN=ACTN1 PE=1 SV=2	1.6004e+06	1.59203e+06	1.48057e+06	954228	1.10184e+06	1.14264e+06	1.22884e+06	1.34008e+06	1.18987e+06	1.1272e+06	1.1642e+06	1.14108e+06	1.31195e+06	1.19854e+06	0.913558	-0.130432	0.342353	ACTN1
679	A6NHL2	16	6	148.612	0.454659	0.296694	1.21477	0.108695	CTRL	COVID	Tubulin alpha chain-like 3 OS=Homo sapiens OX=9606 GN=TUBAL3 PE=1 SV=2	288116	280293	266266	88298.2	233555	277352	265678	257299	282838	110074	122259	142223	238980	196728	0.8232	-0.280684	0.342314	TUBAL3
681	O43776	16	5	83.3966	0.458521	0.298349	1.11368	0.107646	CTRL	COVID	Asparagine--tRNA ligase_ cytoplasmic OS=Homo sapiens OX=9606 GN=NARS1 PE=1 SV=1	108604	114442	104087	65337	75994.8	70776.4	92258.8	105350	89096.2	65592.3	68891.2	63007.3	89873.6	80699.3	0.89792	-0.155341	0.338641	NARS1
682	P68366	72	28	347.516	0.46023	0.298778	1.1318	0.107187	CTRL	COVID	Tubulin alpha-4A chain OS=Homo sapiens OX=9606 GN=TUBA4A PE=1 SV=1	1.52254e+06	1.5272e+06	1.43028e+06	747025	1.02893e+06	1.07005e+06	1.13169e+06	1.47649e+06	1.15725e+06	881446	909240	916772	1.221e+06	1.07881e+06	0.883547	-0.178621	0.337025	TUBA4A
683	P15880	24	11	178.555	0.460507	0.298778	1.0943	0.107113	CTRL	COVID	40S ribosomal protein S2 OS=Homo sapiens OX=9606 GN=RPS2 PE=1 SV=2	255742	260976	260197	156319	183745	199041	219494	218077	219810	179729	178590	186913	219337	200435	0.913825	-0.13001	0.336764	RPS2
684	Q71U36	43	11	426.145	0.463315	0.299536	1.18055	0.106366	CTRL	COVID	Tubulin alpha-1A chain OS=Homo sapiens OX=9606 GN=TUBA1A PE=1 SV=1	2.07127e+06	2.05577e+06	1.81014e+06	842788	1.15451e+06	1.23574e+06	1.38008e+06	1.73895e+06	1.37401e+06	1.07072e+06	1.11569e+06	1.08829e+06	1.52837e+06	1.29462e+06	0.847062	-0.239461	0.334124	TUBA1A
685	Q14847	14	9	100.962	0.464145	0.299536	1.22491	0.106147	CTRL	COVID	LIM and SH3 domain protein 1 OS=Homo sapiens OX=9606 GN=LASP1 PE=1 SV=2	124480	130560	90479.7	42077.1	62213	71725.4	79384.7	103370	72451.5	57126.9	56231.2	57210.3	86922.7	70962.4	0.816385	-0.292678	0.333346	LASP1
686	Q15181	7	6	47.3179	0.464552	0.299536	1.03925	0.10604	CTRL	COVID	Inorganic pyrophosphatase OS=Homo sapiens OX=9606 GN=PPA1 PE=1 SV=2	45428.5	47278.5	46116.5	38794.8	47325.1	40071.7	39412.5	46489.7	36847	44347.9	44744	43165.1	44169.2	42501	0.962233	-0.0555418	0.332966	PPA1
687	P0DMV9	26	3	139.958	0.464864	0.299536	1.07712	0.105957	CTRL	COVID	Heat shock 70 kDa protein 1B OS=Homo sapiens OX=9606 GN=HSPA1B PE=1 SV=1	637607	743979	739881	544789	467765	555183	656231	550293	571542	500051	569399	577553	614867	570845	0.928403	-0.107177	0.332674	HSPA1B
689	O75145	5	2	31.5591	0.466132	0.299835	1.34384	0.105625	CTRL	COVID	Liprin-alpha-3 OS=Homo sapiens OX=9606 GN=PPFIA3 PE=1 SV=3	169307	161611	158198	35835.6	82508.3	81003.3	92578.1	111981	102095	46947.1	109736	48971.4	114744	85384.9	0.744134	-0.426365	0.331491	PPFIA3
690	P23528	33	17	253.174	0.468704	0.301059	1.05061	0.104955	COVID	CTRL	Cofilin-1 OS=Homo sapiens OX=9606 GN=CFL1 PE=1 SV=3	407627	402557	386981	258073	274128	303101	348528	374731	323274	375305	353345	360139	338745	355887	1.05061	0.0712207	0.329102	CFL1
692	P36578	26	19	203.292	0.472914	0.302651	1.17595	0.103872	CTRL	COVID	60S ribosomal protein L4 OS=Homo sapiens OX=9606 GN=RPL4 PE=1 SV=5	228619	233114	214256	101974	131221	125808	154469	182227	154500	122906	134126	131907	172499	146689	0.850379	-0.233823	0.325218	RPL4
693	P11586	17	6	103.271	0.473199	0.302651	1.04758	0.1038	CTRL	COVID	C-1-tetrahydrofolate synthase_ cytoplasmic OS=Homo sapiens OX=9606 GN=MTHFD1 PE=1 SV=3	163898	170998	172223	128686	162519	163978	167049	173611	162242	134174	137139	144383	160384	153100	0.954583	-0.0670582	0.324957	MTHFD1
694	Q8N4C6	18	7	97.1854	0.474035	0.302756	1.03589	0.103587	COVID	CTRL	Ninein OS=Homo sapiens OX=9606 GN=NIN PE=1 SV=4	136458	140122	139199	116458	121829	116450	142977	147257	120695	123515	132035	131694	128419	133029	1.03589	0.050877	0.32419	NIN
696	O60888	2	1	13.4338	0.476752	0.30363	1.04067	0.1029	CTRL	COVID	Protein CutA OS=Homo sapiens OX=9606 GN=CUTA PE=1 SV=2	4173.54	3865.25	3989.19	4478.73	3399.06	4070.13	4229.73	3664.36	4136.6	4127.74	3462.23	3418.2	3995.98	3839.81	0.960917	-0.0575159	0.321708	CUTA
697	P19367	20	12	102.391	0.480452	0.305554	1.06161	0.101977	CTRL	COVID	Hexokinase-1 OS=Homo sapiens OX=9606 GN=HK1 PE=1 SV=3	97673.3	97433.5	100225	68903.1	79704.3	78137.4	87403.2	93191.4	83874.7	75896	75139.2	76275.7	87012.8	81963.4	0.941969	-0.0862489	0.31835	HK1
698	Q01650	2	1	16.009	0.481297	0.30566	1.09772	0.101767	CTRL	COVID	Large neutral amino acids transporter small subunit 1 OS=Homo sapiens OX=9606 GN=SLC7A5 PE=1 SV=2	6359.17	5832.64	6290.87	3963.68	4007.46	4444.07	4052.37	3809.96	3882.19	5358.62	5528.24	5516.03	5149.65	4691.23	0.910981	-0.134506	0.317586	SLC7A5
699	Q02818	11	5	65.6667	0.481979	0.305662	1.02686	0.101599	COVID	CTRL	Nucleobindin-1 OS=Homo sapiens OX=9606 GN=NUCB1 PE=1 SV=4	55967.3	55237.7	51342.8	49986.7	44710.9	44960.4	52265	53974.8	50365.4	52329.9	50115.8	51270.5	50367.6	51720.2	1.02686	0.0382326	0.316972	NUCB1
700	Q9NVA2	10	4	64.3886	0.483329	0.306087	1.06675	0.101267	CTRL	COVID	Septin-11 OS=Homo sapiens OX=9606 GN=SEPTIN11 PE=1 SV=3	51160.6	52210.1	45217	39292.5	36362	35265.8	41333.2	45196.8	38580.6	38442.4	41262.5	38454.1	43251.4	40544.9	0.937425	-0.0932245	0.315757	SEPTIN11
701	P50993	34	11	201.021	0.487501	0.308295	1.02776	0.100252	CTRL	COVID	Sodium/potassium-transporting ATPase subunit alpha-2 OS=Homo sapiens OX=9606 GN=ATP1A2 PE=1 SV=1	193062	190595	198950	168200	169856	166644	174722	172746	169509	176495	181392	183076	181218	176323	0.97299	-0.0395025	0.312025	ATP1A2
702	O43707	84	42	784.909	0.490066	0.309482	1.11252	0.0996364	CTRL	COVID	Alpha-actinin-4 OS=Homo sapiens OX=9606 GN=ACTN4 PE=1 SV=2	1.47181e+06	1.46993e+06	1.35694e+06	749544	1.03472e+06	1.04594e+06	1.12122e+06	1.26923e+06	1.09783e+06	948765	988775	982070	1.18815e+06	1.06798e+06	0.898863	-0.153827	0.309746	ACTN4
703	Q6DHV7	4	1	24.4719	0.49138	0.309777	1.02784	0.0993231	CTRL	COVID	Adenosine deaminase-like protein OS=Homo sapiens OX=9606 GN=ADAL PE=1 SV=2	23653.2	22006.4	24688.3	24978.8	26397.3	25766.7	23827.2	22156.3	23112.6	22747.1	24855.8	26797.1	24581.8	23916	0.972916	-0.0396124	0.308583	ADAL
704	O00231	15	6	99.0709	0.491908	0.309777	1.07782	0.0991976	CTRL	COVID	26S proteasome non-ATPase regulatory subunit 11 OS=Homo sapiens OX=9606 GN=PSMD11 PE=1 SV=3	185849	192255	174279	114049	145384	151938	169436	165769	150587	130142	135886	142347	160626	149028	0.927797	-0.108118	0.308116	PSMD11
705	P28482	4	3	21.9673	0.493092	0.310089	1.06376	0.098917	COVID	CTRL	Mitogen-activated protein kinase 1 OS=Homo sapiens OX=9606 GN=MAPK1 PE=1 SV=3	39214.4	39999.4	42689.7	26661.4	41948.3	36005.4	41369.1	41203.7	45410.7	32846	45939.9	34191.4	37753.1	40160.1	1.06376	0.0891703	0.307072	MAPK1
706	P20648	13	7	84.9082	0.494923	0.310642	1.07696	0.098486	CTRL	COVID	Potassium-transporting ATPase alpha chain 1 OS=Homo sapiens OX=9606 GN=ATP4A PE=2 SV=5	184115	194713	194613	119092	194854	180361	186421	193912	161188	155317	158178	136428	177958	165241	0.928537	-0.106969	0.305463	ATP4A
707	Q8NHP8	5	4	26.6817	0.495351	0.310642	1.06263	0.0983855	COVID	CTRL	Putative phospholipase B-like 2 OS=Homo sapiens OX=9606 GN=PLBD2 PE=1 SV=2	8902.95	8879.66	8295.54	5140.99	4646.4	4560.87	6415.48	8149.41	6432.75	8081.78	7173.97	6704.75	6737.74	7159.69	1.06263	0.0876335	0.305087	PLBD2
708	P34932	30	16	159.365	0.496618	0.311003	1.07611	0.0980894	CTRL	COVID	Heat shock 70 kDa protein 4 OS=Homo sapiens OX=9606 GN=HSPA4 PE=1 SV=4	240177	248051	241883	160653	169505	190299	193810	206548	201235	168792	189347	202390	208428	193687	0.929276	-0.105821	0.303978	HSPA4
709	Q9UQ80	8	4	45.216	0.497611	0.311192	1.12984	0.0978584	CTRL	COVID	Proliferation-associated protein 2G4 OS=Homo sapiens OX=9606 GN=PA2G4 PE=1 SV=3	38212.1	38998.5	31512.1	17731.7	27700.1	24151.1	30249	31188.8	26667	22107.9	24169.6	23433	29717.6	26302.6	0.885084	-0.176113	0.30311	PA2G4
710	P40925	17	10	119.492	0.500244	0.312405	1.03721	0.0972496	COVID	CTRL	Malate dehydrogenase_ cytoplasmic OS=Homo sapiens OX=9606 GN=MDH1 PE=1 SV=4	126363	133114	115698	94086.2	96308.3	95599.1	117397	122478	108309	112219	113054	112315	110195	114295	1.03721	0.0527116	0.300818	MDH1
711	P54727	9	8	73.3421	0.501827	0.312959	1.03915	0.0968866	COVID	CTRL	UV excision repair protein RAD23 homolog B OS=Homo sapiens OX=9606 GN=RAD23B PE=1 SV=1	68652.5	64382.8	69081.4	86469.9	77902.5	76077.2	72119.8	69152.1	70401.2	85317.5	80089.5	82814.3	73761.1	76649.1	1.03915	0.0554087	0.299446	RAD23B
712	Q07960	9	3	63.9551	0.50474	0.313526	1.13981	0.0962241	CTRL	COVID	Rho GTPase-activating protein 1 OS=Homo sapiens OX=9606 GN=ARHGAP1 PE=1 SV=1	115933	109547	113285	50599.1	77143.9	79051.9	81474.2	104571	88769.7	65762.8	69280	68784.1	90926.7	79773.6	0.87734	-0.188792	0.296932	ARHGAP1
713	P09622	4	1	21.1612	0.504909	0.313526	1.0398	0.096186	COVID	CTRL	Dihydrolipoyl dehydrogenase_ mitochondrial OS=Homo sapiens OX=9606 GN=DLD PE=1 SV=2	111141	115001	95360.9	86843.9	88880.5	89503.9	96209.7	104736	87122.8	110587	105740	105690	97788.5	101681	1.0398	0.056312	0.296787	DLD
714	P04083	53	39	393.849	0.505021	0.313526	1.05317	0.0961606	CTRL	COVID	Annexin A1 OS=Homo sapiens OX=9606 GN=ANXA1 PE=1 SV=2	519052	517266	503434	366064	413281	424047	450945	484800	416283	420193	427684	404762	457191	434111	0.949518	-0.0747324	0.296691	ANXA1
715	P50914	8	6	73.8282	0.50552	0.313526	1.07749	0.0960478	CTRL	COVID	60S ribosomal protein L14 OS=Homo sapiens OX=9606 GN=RPL14 PE=1 SV=4	82758.4	82409.5	70748.4	48526.2	61015.6	64618.8	63082.4	71197.3	64076.5	60433.3	63030.6	58766.8	68346.1	63431.2	0.928087	-0.107668	0.296261	RPL14
716	P17655	20	14	136.344	0.509006	0.315253	1.03861	0.095267	CTRL	COVID	Calpain-2 catalytic subunit OS=Homo sapiens OX=9606 GN=CAPN2 PE=1 SV=6	108235	112480	117991	87433	100084	96730.1	105091	104279	102513	91595.4	100134	96182.8	103825	99965.8	0.962825	-0.0546542	0.293277	CAPN2
717	P12109	9	6	62.4589	0.512367	0.316314	1.0285	0.0945235	COVID	CTRL	Collagen alpha-1(VI) chain OS=Homo sapiens OX=9606 GN=COL6A1 PE=1 SV=3	25157.4	22819.3	24471.9	26870.7	25033.5	26026.1	25624.6	22784.9	24266.6	28348.1	26645.9	26994.5	25063.2	25777.4	1.0285	0.0405401	0.290419	COL6A1
718	Q15019	12	5	65.473	0.51264	0.316314	1.15837	0.0944636	CTRL	COVID	Septin-2 OS=Homo sapiens OX=9606 GN=SEPTIN2 PE=1 SV=1	91582.7	96212.3	85104.4	39718.5	58313.7	51062.6	60490.4	87940.1	68177.2	49725.6	49960.1	48006.2	70332.4	60716.6	0.863281	-0.212098	0.290188	SEPTIN2
719	Q15365	11	6	56.625	0.512826	0.316314	1.24918	0.0944227	CTRL	COVID	Poly(rC)-binding protein 1 OS=Homo sapiens OX=9606 GN=PCBP1 PE=1 SV=2	94680.5	95073	79911	37771.6	36283.4	37505.4	55977.4	72847.1	47549.8	46475.1	38494.3	43836.1	63537.5	50863.3	0.800524	-0.320983	0.29003	PCBP1
721	Q6NZI2	16	9	99.2745	0.515446	0.317061	1.33674	0.0938508	CTRL	COVID	Caveolae-associated protein 1 OS=Homo sapiens OX=9606 GN=CAVIN1 PE=1 SV=1	150449	137067	121050	24767	90906.7	45040.9	71417.7	108412	123290	29422.5	63807.3	29522.3	94880.2	70978.6	0.748087	-0.418722	0.287817	CAVIN1
722	Q12906	16	6	83.3466	0.516712	0.317407	1.02012	0.0935762	CTRL	COVID	Interleukin enhancer-binding factor 3 OS=Homo sapiens OX=9606 GN=ILF3 PE=1 SV=3	125112	127011	127777	117557	127180	112296	116799	118778	112318	123062	122168	129270	122822	120399	0.980272	-0.0287459	0.286751	ILF3
723	Q9BUF5	31	12	324.211	0.521175	0.319283	1.07339	0.0926192	CTRL	COVID	Tubulin beta-6 chain OS=Homo sapiens OX=9606 GN=TUBB6 PE=1 SV=1	834588	860038	792050	564287	603457	572998	670763	716623	628223	648800	655508	618466	704569	656397	0.931629	-0.102173	0.283017	TUBB6
724	P63244	12	6	93.2398	0.521253	0.319283	1.17423	0.0926026	CTRL	COVID	Receptor of activated protein C kinase 1 OS=Homo sapiens OX=9606 GN=RACK1 PE=1 SV=3	99949.7	99469	98512	37664.3	65839	60360.8	68646.8	85557.7	76119.4	50406.5	57861.6	54681.4	76965.8	65545.6	0.851619	-0.23172	0.282952	RACK1
725	P38646	40	26	284.959	0.522297	0.319283	1.02449	0.0923809	COVID	CTRL	Stress-70 protein_ mitochondrial OS=Homo sapiens OX=9606 GN=HSPA9 PE=1 SV=2	175926	178690	171363	140011	151134	156297	163018	169279	159863	174005	162209	168887	162237	166210	1.02449	0.0349078	0.282082	HSPA9
726	P54652	41	19	285.058	0.522604	0.319283	1.101	0.0923161	CTRL	COVID	Heat shock-related 70 kDa protein 2 OS=Homo sapiens OX=9606 GN=HSPA2 PE=1 SV=1	412285	406547	379406	238920	268131	252798	284681	372642	277883	285309	290948	267006	326348	296411	0.908268	-0.13881	0.281828	HSPA2
727	O14980	9	4	54.5386	0.525025	0.319952	1.06589	0.0918061	CTRL	COVID	Exportin-1 OS=Homo sapiens OX=9606 GN=XPO1 PE=1 SV=1	60404.2	63908.9	51452.3	40582.7	42840.4	47295.6	47918.2	50229.4	44176.7	49376.5	48964.5	46873.5	51080.7	47923.1	0.938185	-0.0920559	0.27982	XPO1
728	P62937	39	27	267.854	0.525119	0.319952	1.14491	0.0917865	CTRL	COVID	Peptidyl-prolyl cis-trans isomerase A OS=Homo sapiens OX=9606 GN=PPIA PE=1 SV=2	817998	821614	633058	389642	451225	424067	564397	671634	523714	432555	470846	426701	589601	514974	0.873429	-0.195237	0.279743	PPIA
729	P31943	23	10	161.25	0.527922	0.321225	1.06844	0.0912021	CTRL	COVID	Heterogeneous nuclear ribonucleoprotein H OS=Homo sapiens OX=9606 GN=HNRNPH1 PE=1 SV=4	128706	129829	122101	90780.6	91000	87579.2	104389	101136	99558.4	102647	99379.9	101249	108333	101393	0.935945	-0.0955049	0.27743	HNRNPH1
730	P40926	26	17	221.747	0.531444	0.322931	1.03429	0.0904766	COVID	CTRL	Malate dehydrogenase_ mitochondrial OS=Homo sapiens OX=9606 GN=MDH2 PE=1 SV=3	275375	278787	272767	200713	239900	252607	271489	283486	279634	246770	249352	241538	253358	262045	1.03429	0.0486341	0.274543	MDH2
731	Q07065	40	27	364.553	0.534215	0.324178	1.07521	0.0899123	CTRL	COVID	Cytoskeleton-associated protein 4 OS=Homo sapiens OX=9606 GN=CKAP4 PE=1 SV=2	264076	262374	240040	168311	179895	182633	217777	219217	195591	188721	192969	192311	216222	201098	0.930054	-0.104614	0.272284	CKAP4
732	Q16881	22	10	144.535	0.535722	0.32446	1.05728	0.0896078	CTRL	COVID	Thioredoxin reductase 1_ cytoplasmic OS=Homo sapiens OX=9606 GN=TXNRD1 PE=1 SV=3	176843	178921	168624	123478	133473	144138	161561	166615	154914	134841	127085	130317	154246	145889	0.945819	-0.0803639	0.27106	TXNRD1
733	Q15233	11	5	65.7808	0.537434	0.32446	1.03086	0.0892641	COVID	CTRL	Non-POU domain-containing octamer-binding protein OS=Homo sapiens OX=9606 GN=NONO PE=1 SV=4	85684.8	90162.8	100933	106590	112625	113543	101117	99636.8	105560	99127.3	116724	106184	101590	104725	1.03086	0.0438483	0.269675	NONO
734	P25398	5	2	44.0604	0.538801	0.32446	1.20221	0.0889912	CTRL	COVID	40S ribosomal protein S12 OS=Homo sapiens OX=9606 GN=RPS12 PE=1 SV=3	117785	121101	107018	33302.9	79894.2	79504.9	87887.1	113372	89586.5	47518.3	51920.6	57729.6	89767.7	74669	0.831802	-0.265687	0.268571	RPS12
735	O00329	3	1	16.8381	0.539091	0.32446	1.0755	0.0889334	COVID	CTRL	Phosphatidylinositol 4_5-bisphosphate 3-kinase catalytic subunit delta isoform OS=Homo sapiens OX=9606 GN=PIK3CD PE=1 SV=2	17955.3	17653	22610.9	35135.2	31222.5	28804	22754.2	21138.6	24935.3	34303.7	29164.5	32665.6	25563.5	27493.7	1.0755	0.105013	0.268338	PIK3CD
736	P11021	58	39	398.395	0.539572	0.32446	1.08356	0.0888378	CTRL	COVID	Endoplasmic reticulum chaperone BiP OS=Homo sapiens OX=9606 GN=HSPA5 PE=1 SV=2	628573	635063	598906	363799	492012	445759	509404	576283	532959	411268	477048	413154	527352	486686	0.922886	-0.115775	0.26795	HSPA5
737	O14818	2	1	17.0611	0.539883	0.32446	1.0919	0.0887763	CTRL	COVID	Proteasome subunit alpha type-7 OS=Homo sapiens OX=9606 GN=PSMA7 PE=1 SV=1	6956.16	7038.35	5107.73	6494.62	4797.94	3870.53	6649.75	6670.83	5427.46	5028.23	3404.09	4201.04	5710.89	5230.23	0.915835	-0.12684	0.267701	PSMA7
738	Q16658	38	21	276.13	0.540049	0.32446	1.0423	0.0887433	CTRL	COVID	Fascin OS=Homo sapiens OX=9606 GN=FSCN1 PE=1 SV=3	256189	246839	235586	186550	203030	210975	230254	234143	218961	206317	201737	193404	223195	214136	0.959413	-0.0597766	0.267567	FSCN1
739	P07355	56	26	499.432	0.540444	0.32446	1.08149	0.088665	CTRL	COVID	Annexin A2 OS=Homo sapiens OX=9606 GN=ANXA2 PE=1 SV=2	1.38575e+06	1.40193e+06	1.1996e+06	767939	1.03521e+06	1.06477e+06	1.06456e+06	1.14928e+06	1.03453e+06	1.02737e+06	1.03354e+06	1.0294e+06	1.14253e+06	1.05645e+06	0.924652	-0.113018	0.267249	ANXA2
741	Q92817	15	6	91.8585	0.546198	0.327042	1.07134	0.0875384	CTRL	COVID	Envoplakin OS=Homo sapiens OX=9606 GN=EVPL PE=1 SV=3	93484.2	99196.7	99715.9	64454.4	69427.1	69689.3	74970.4	80132	69870.7	78364.9	78058.4	81543.2	82661.3	77156.6	0.933407	-0.0994218	0.26265	EVPL
742	P22090	11	1	87.9633	0.547969	0.327667	1.06361	0.0871964	CTRL	COVID	40S ribosomal protein S4_ Y isoform 1 OS=Homo sapiens OX=9606 GN=RPS4Y1 PE=1 SV=2	68644.1	71703.4	63900	47404.7	49090.1	50212.1	56376.3	54467.2	52277	57096.7	53961.6	55787	58492.4	54994.3	0.940196	-0.0889664	0.261244	RPS4Y1
743	Q12931	13	7	60.1788	0.548929	0.327805	1.158	0.087012	CTRL	COVID	Heat shock protein 75 kDa_ mitochondrial OS=Homo sapiens OX=9606 GN=TRAP1 PE=1 SV=3	135921	133772	120733	50349.1	107585	66735.3	86938.1	112534	134741	53609.5	90438.9	52909.7	102516	88528.5	0.86356	-0.211632	0.260484	TRAP1
744	O43852	20	13	152.369	0.550365	0.328228	1.02243	0.0867373	COVID	CTRL	Calumenin OS=Homo sapiens OX=9606 GN=CALU PE=1 SV=2	181905	183903	182852	144594	165314	159526	175622	173616	166129	178987	178287	168284	169682	173488	1.02243	0.0319966	0.259349	CALU
745	P18621	16	6	124.169	0.552562	0.329102	1.09383	0.08632	CTRL	COVID	60S ribosomal protein L17 OS=Homo sapiens OX=9606 GN=RPL17 PE=1 SV=3	126814	131189	121173	71023.3	85032.9	90459.6	93660.4	113017	98924.9	88808	91075.1	86535.9	104282	95336.9	0.914222	-0.129384	0.257619	RPL17
746	Q9H9A6	2	1	11.481	0.554093	0.329578	1.16852	0.0860313	CTRL	COVID	Leucine-rich repeat-containing protein 40 OS=Homo sapiens OX=9606 GN=LRRC40 PE=1 SV=1	31995.7	30312.8	31940.2	11158.8	19670	20085.7	20467.8	28201.5	27484.9	14126.8	18087.7	15859.5	24193.9	20704.7	0.855783	-0.224684	0.256418	LRRC40
747	Q9Y617	6	4	41.9901	0.557271	0.331031	1.06255	0.0854369	CTRL	COVID	Phosphoserine aminotransferase OS=Homo sapiens OX=9606 GN=PSAT1 PE=1 SV=2	38039.5	37956.9	33321.2	26778.1	25857.1	26928.3	33275.5	33418.5	30182.1	26831.3	26446.9	27607.4	31480.2	29627	0.94113	-0.0875335	0.253933	PSAT1
748	O94973	6	2	30.8928	0.55896	0.331132	1.16188	0.085124	CTRL	COVID	AP-2 complex subunit alpha-2 OS=Homo sapiens OX=9606 GN=AP2A2 PE=1 SV=2	81962	82416.2	77699.5	27080.3	67006.1	69004.3	73578.9	78861.4	70726.9	36286.2	41919.1	47344.9	67528.1	58119.6	0.860672	-0.216464	0.252619	AP2A2
749	P06748	18	15	155.095	0.559895	0.331132	1.08069	0.0849516	CTRL	COVID	Nucleophosmin OS=Homo sapiens OX=9606 GN=NPM1 PE=1 SV=2	331703	316520	295803	208817	215880	204213	257802	278872	216880	227471	230275	244198	262156	242583	0.925338	-0.111947	0.251893	NPM1
750	Q502W6	14	5	70.0348	0.560191	0.331132	1.02085	0.0848971	CTRL	COVID	von Willebrand factor A domain-containing protein 3B OS=Homo sapiens OX=9606 GN=VWA3B PE=1 SV=3	138626	143336	138579	122292	123150	128749	135583	135089	131778	128519	124433	123098	132455	129750	0.979574	-0.0297739	0.251664	VWA3B
751	P21281	12	9	67.7584	0.560383	0.331132	1.13609	0.0848619	CTRL	COVID	V-type proton ATPase subunit B_ brain isoform OS=Homo sapiens OX=9606 GN=ATP6V1B2 PE=1 SV=3	77378.6	77771	73086.8	31123.7	55983.1	55886.9	60794.6	70016.7	58254.3	42079.2	44795.9	50820.5	61871.7	54460.2	0.880212	-0.184077	0.251515	ATP6V1B2
753	Q9NY65	19	1	245.142	0.566015	0.333585	1.26772	0.0838378	CTRL	COVID	Tubulin alpha-8 chain OS=Homo sapiens OX=9606 GN=TUBA8 PE=1 SV=1	894817	881031	807369	206410	414145	432557	524494	776395	542295	336967	347250	340995	606055	478066	0.788816	-0.342239	0.247172	TUBA8
755	O00429	21	16	131.568	0.568488	0.334167	1.02859	0.0833951	CTRL	COVID	Dynamin-1-like protein OS=Homo sapiens OX=9606 GN=DNM1L PE=1 SV=2	164914	162009	156209	147479	128261	140626	151041	155213	137004	142860	144475	143904	149916	145750	0.972206	-0.0406657	0.245279	DNM1L
756	P62269	10	5	75.0376	0.574341	0.337168	1.11333	0.0823629	CTRL	COVID	40S ribosomal protein S18 OS=Homo sapiens OX=9606 GN=RPS18 PE=1 SV=3	88331.2	90127.8	87257.5	51682.7	48609.3	54501.6	63418.4	70802.4	62929.4	61102.5	59191.3	60259.4	70085	62950.6	0.898203	-0.154887	0.24083	RPS18
757	Q14157	10	7	55.3725	0.577701	0.338699	1.02128	0.0817807	COVID	CTRL	Ubiquitin-associated protein 2-like OS=Homo sapiens OX=9606 GN=UBAP2L PE=1 SV=2	65653.7	63396.1	65336	79136.9	64964.3	68643.9	68716.1	70184.1	69149.7	64180.5	68004.7	75557.6	67855.2	69298.8	1.02128	0.0303717	0.238297	UBAP2L
758	Q9NZN4	23	13	132.991	0.586514	0.343404	1.04658	0.0802878	CTRL	COVID	EH domain-containing protein 2 OS=Homo sapiens OX=9606 GN=EHD2 PE=1 SV=2	148922	144991	147831	103660	142809	154402	146351	143783	149688	114387	121433	129472	140436	134186	0.955496	-0.0656781	0.231722	EHD2
759	P30876	7	2	37.8033	0.587252	0.343404	1.04073	0.0801649	CTRL	COVID	DNA-directed RNA polymerase II subunit RPB2 OS=Homo sapiens OX=9606 GN=POLR2B PE=1 SV=1	24648.9	25351.9	24900.7	18106.7	24794.1	24678.7	24331.4	23996.8	24542.2	18987.5	22014.9	23032	23746.8	22817.5	0.960864	-0.0575954	0.231175	POLR2B
760	Q96M02	4	1	25.8583	0.591201	0.344657	1.1591	0.0795137	CTRL	COVID	(E2-independent) E3 ubiquitin-conjugating enzyme FATS OS=Homo sapiens OX=9606 GN=C10orf90 PE=2 SV=2	21343.6	23556.7	21041.5	11306.5	10399.8	10661.8	17585.7	16127.7	10662.9	13030	13927.3	13482	16385	14135.9	0.862736	-0.213008	0.228265	C10orf90
761	Q7Z7H5	5	3	34.424	0.591413	0.344657	1.12875	0.079479	CTRL	COVID	Transmembrane emp24 domain-containing protein 4 OS=Homo sapiens OX=9606 GN=TMED4 PE=1 SV=1	119128	116874	102589	50547	70382.1	72586.5	77808.7	96591.7	88406.5	68847.9	72548.9	67208.4	88684.4	78568.7	0.885936	-0.174726	0.228109	TMED4
762	P31350	3	1	15.8187	0.592351	0.344657	1.0544	0.0793258	COVID	CTRL	Ribonucleoside-diphosphate reductase subunit M2 OS=Homo sapiens OX=9606 GN=RRM2 PE=1 SV=1	6959.49	8121.54	8618.59	6065.35	7805.98	5829.68	8573.71	8690.4	8994.4	6591.21	6192.35	6719.57	7233.44	7626.94	1.0544	0.0764232	0.227421	RRM2
763	Q00325	7	2	42.827	0.59493	0.344657	1.06801	0.0789075	CTRL	COVID	Phosphate carrier protein_ mitochondrial OS=Homo sapiens OX=9606 GN=SLC25A3 PE=1 SV=2	34326.5	34039.5	36145.7	21839.4	30053.6	23987.4	32214.1	30241.5	34306.8	24022.6	24434.4	23685.6	30065.3	28150.8	0.936323	-0.0949225	0.225534	SLC25A3
764	Q96BM9	4	1	21.8628	0.594958	0.344657	1.07627	0.078903	CTRL	COVID	ADP-ribosylation factor-like protein 8A OS=Homo sapiens OX=9606 GN=ARL8A PE=1 SV=1	15770.2	16850	18206.1	25008.1	27603.1	22737.4	16695.9	17173	19289.4	21234.3	20631.7	22209.7	21029.1	19539	0.929139	-0.106034	0.225514	ARL8A
765	O00571	28	11	176.862	0.595287	0.344657	1.02454	0.0788499	CTRL	COVID	ATP-dependent RNA helicase DDX3X OS=Homo sapiens OX=9606 GN=DDX3X PE=1 SV=3	119917	119358	120677	96009.8	108668	109787	109118	106434	105459	107315	114020	115916	112403	109710	0.976045	-0.0349806	0.225274	DDX3X
766	Q14974	24	18	166.811	0.595395	0.344657	1.02256	0.0788326	COVID	CTRL	Importin subunit beta-1 OS=Homo sapiens OX=9606 GN=KPNB1 PE=1 SV=2	92318.4	91620.4	88537	79817.3	82608.8	86625	85396.6	82067.1	81771.8	98049.7	93093.8	92915.1	86921.1	88882.3	1.02256	0.0321896	0.225195	KPNB1
767	Q96CV9	4	1	20.374	0.595518	0.344657	1.01258	0.0788127	COVID	CTRL	Optineurin OS=Homo sapiens OX=9606 GN=OPTN PE=1 SV=3	20345.6	21683.9	22867.1	21355.2	23061.2	22893.8	22203.7	22163	23219.9	21207.3	22809.8	22266	22034.5	22311.6	1.01258	0.0180334	0.225105	OPTN
768	Q5VU43	36	12	200.241	0.596929	0.34503	1.05492	0.0785861	CTRL	COVID	Myomegalin OS=Homo sapiens OX=9606 GN=PDE4DIP PE=1 SV=3	270176	280764	305410	187648	229365	222875	233122	246059	222081	232305	240214	244556	249373	236390	0.947935	-0.0771397	0.224077	PDE4DIP
769	P05388	16	1	117.672	0.598759	0.34546	1.01946	0.0782939	CTRL	COVID	60S acidic ribosomal protein P0 OS=Homo sapiens OX=9606 GN=RPLP0 PE=1 SV=1	178306	175339	161918	165329	156389	160293	153538	153388	148540	175811	172937	174314	166262	163088	0.980908	-0.0278098	0.222748	RPLP0
770	Q9HDC9	8	5	44.8138	0.599208	0.34546	1.06916	0.0782226	CTRL	COVID	Adipocyte plasma membrane-associated protein OS=Homo sapiens OX=9606 GN=APMAP PE=1 SV=2	35327.2	33698.7	43618.3	46881.6	56374.6	54395.1	39094	37580.5	43384.1	42542.6	43091.5	47117.4	45049.3	42135	0.93531	-0.0964836	0.222423	APMAP
772	Q08043	37	11	311.532	0.601942	0.345765	1.08764	0.0777906	CTRL	COVID	Alpha-actinin-3 OS=Homo sapiens OX=9606 GN=ACTN3 PE=1 SV=2	626550	615448	589947	356340	392708	404609	473413	537364	445388	425626	440569	422664	497600	457504	0.919421	-0.121202	0.220446	ACTN3
773	Q9UI15	9	3	61.15	0.602041	0.345765	1.04076	0.077775	CTRL	COVID	Transgelin-3 OS=Homo sapiens OX=9606 GN=TAGLN3 PE=1 SV=2	61588.9	62645.5	61111.4	51710.7	48834.5	44951.9	50780.6	53651.2	49124.7	56094.5	54438	53796.2	55140.5	52980.9	0.960834	-0.0576406	0.220374	TAGLN3
774	O60641	8	1	46.8683	0.605225	0.347052	1.02014	0.0772776	COVID	CTRL	Clathrin coat assembly protein AP180 OS=Homo sapiens OX=9606 GN=SNAP91 PE=1 SV=2	47481.6	47261.2	48505.3	38623.9	45128.1	47334.5	45147	48784.4	44025	45869.6	45522.8	50510.4	45722.4	46643.2	1.02014	0.0287643	0.218083	SNAP91
775	A6NNZ2	12	1	156.453	0.60646	0.347052	1.05481	0.0770864	CTRL	COVID	Tubulin beta 8B OS=Homo sapiens OX=9606 GN=TUBB8B PE=1 SV=1	602608	575136	561173	401949	434599	421293	500525	516739	444400	464504	468951	445909	499460	473505	0.948034	-0.0769897	0.217198	TUBB8B
777	O15260	8	5	84.5188	0.607433	0.347052	1.01832	0.0769363	CTRL	COVID	Surfeit locus protein 4 OS=Homo sapiens OX=9606 GN=SURF4 PE=1 SV=3	75518	71223.4	74672.2	86638.3	76602.4	75054.4	77025	72458.7	72182.9	73236.7	80743.2	75792.7	76618.1	75239.9	0.982011	-0.0261884	0.216502	SURF4
781	P26373	27	10	166.723	0.615901	0.350152	1.0195	0.0756535	COVID	CTRL	60S ribosomal protein L13 OS=Homo sapiens OX=9606 GN=RPL13 PE=1 SV=4	135301	133462	129781	104192	114059	120368	123299	122735	125249	120460	134267	125530	122861	125257	1.0195	0.0278653	0.210489	RPL13
782	Q27J81	6	2	37.5505	0.618675	0.351104	1.03315	0.0752421	COVID	CTRL	Inverted formin-2 OS=Homo sapiens OX=9606 GN=INF2 PE=1 SV=2	27715.9	28350.7	33872.9	33799.7	32105.2	32359.1	29707.4	29040.5	28407.3	35711.6	35841.1	35733.9	31367.3	32407	1.03315	0.0470448	0.208538	INF2
783	P30084	7	4	51.5742	0.619508	0.351104	1.03044	0.0751194	COVID	CTRL	Enoyl-CoA hydratase_ mitochondrial OS=Homo sapiens OX=9606 GN=ECHS1 PE=1 SV=4	23630.5	23091.4	23067.2	30774.9	29741.9	27518.2	26351.1	24555.5	24445.9	31107.6	28200.4	27967.3	26304	27104.7	1.03044	0.0432574	0.207953	ECHS1
784	P0DPH8	50	11	382.625	0.620552	0.351104	1.16885	0.0749663	CTRL	COVID	Tubulin alpha-3D chain OS=Homo sapiens OX=9606 GN=TUBA3D PE=1 SV=1	1.47209e+06	1.43828e+06	1.3152e+06	498311	763930	797621	936505	1.27794e+06	925842	722421	761284	753469	1.04757e+06	896243	0.855542	-0.225089	0.207222	TUBA3D
785	P51991	7	2	48.9372	0.620694	0.351104	1.14252	0.0749455	CTRL	COVID	Heterogeneous nuclear ribonucleoprotein A3 OS=Homo sapiens OX=9606 GN=HNRNPA3 PE=1 SV=2	44490.1	42700.6	45563.8	16379	38931.5	25965.3	35977.4	34981.1	39606.7	20467.4	34032	22266.6	35671.7	31221.9	0.875256	-0.192224	0.207123	HNRNPA3
788	P57721	6	1	48.9592	0.625215	0.352333	1.02683	0.0742895	COVID	CTRL	Poly(rC)-binding protein 3 OS=Homo sapiens OX=9606 GN=PCBP3 PE=1 SV=2	61136.4	59943.5	56450.4	44005.7	44370.1	45116.6	58718.6	55003.9	50080.7	53779.8	49212.5	52570.6	51837.1	53227.7	1.02683	0.0381913	0.203971	PCBP3
789	Q9H254	70	31	426.088	0.628151	0.353512	1.05025	0.0738696	CTRL	COVID	Spectrin beta chain_ non-erythrocytic 4 OS=Homo sapiens OX=9606 GN=SPTBN4 PE=1 SV=2	647695	710080	586213	438724	500061	532425	552886	585987	543639	505586	529646	534049	569200	541966	0.952154	-0.0707338	0.201936	SPTBN4
791	Q5SSJ5	11	5	51.202	0.630522	0.353995	1.04616	0.0735339	CTRL	COVID	Heterochromatin protein 1-binding protein 3 OS=Homo sapiens OX=9606 GN=HP1BP3 PE=1 SV=1	66088.6	66993.8	67915	44775.5	62316.6	69791.5	64033.6	62743.6	65123.3	55152.4	57415	56740	62980.2	60201.3	0.955877	-0.0651025	0.2003	HP1BP3
792	Q9NZ01	14	10	78.0775	0.634525	0.355799	1.01241	0.0729741	COVID	CTRL	Very-long-chain enoyl-CoA reductase OS=Homo sapiens OX=9606 GN=TECR PE=1 SV=1	90269.7	90988.4	92461.2	86021.8	89623.5	89608.4	91070.5	84940.8	86326	91134.9	96416.5	95773.3	89828.8	90943.7	1.01241	0.0177947	0.197551	TECR
793	P00441	1	1	5.9432	0.635398	0.355845	1.34405	0.0728532	CTRL	COVID	Superoxide dismutase [Cu-Zn] OS=Homo sapiens OX=9606 GN=SOD1 PE=1 SV=2	13633.1	17537.7	11766.1	2352.22	6169.23	7424.68	9225.76	9608.34	8566.25	4113.79	6824.24	5471.67	9813.83	7301.68	0.744019	-0.426589	0.196954	SOD1
794	Q99439	15	9	148.482	0.641092	0.358588	1.02287	0.0720744	COVID	CTRL	Calponin-2 OS=Homo sapiens OX=9606 GN=CNN2 PE=1 SV=4	91144.4	97621.6	85863.1	73763.1	68707.6	70869.2	82276.3	85527.2	75295.2	86394.2	86482.9	83151	81328.2	83187.8	1.02287	0.0326172	0.193079	CNN2
795	Q9Y6X9	5	2	26.3055	0.642394	0.358871	1.04654	0.0718987	CTRL	COVID	ATPase MORC2 OS=Homo sapiens OX=9606 GN=MORC2 PE=1 SV=2	22964.5	23818.4	24868.4	16287.3	18772.9	18522.5	21669.5	20156.2	21125.1	18289.4	18947.9	19477	20872.3	19944.2	0.955532	-0.0656234	0.192198	MORC2
797	P14174	6	3	39.9824	0.652268	0.363007	1.07525	0.0705954	CTRL	COVID	Macrophage migration inhibitory factor OS=Homo sapiens OX=9606 GN=MIF PE=1 SV=4	137440	127823	146814	66146.7	131791	128189	136939	139733	133253	67006.8	133335	76272.8	123034	114423	0.930013	-0.104677	0.185574	MIF
798	O00299	12	5	71.5915	0.652702	0.363007	1.06707	0.0705392	CTRL	COVID	Chloride intracellular channel protein 1 OS=Homo sapiens OX=9606 GN=CLIC1 PE=1 SV=4	80944	81459.2	80817.4	61460.4	48197.5	54830.5	60030.2	61951.6	58921.8	72224	63259.2	65694.6	67951.5	63680.2	0.937143	-0.0936596	0.185285	CLIC1
799	Q9P2J5	5	2	27.7272	0.653023	0.363007	1.0492	0.0704978	CTRL	COVID	Leucine--tRNA ligase_ cytoplasmic OS=Homo sapiens OX=9606 GN=LARS1 PE=1 SV=2	11000.1	11192.9	11095.7	7293.46	8766.87	8429.55	8338.83	10349.6	9961.15	8493.82	9116.78	8809.25	9629.77	9178.24	0.953111	-0.069284	0.185072	LARS1
800	P24534	8	7	53.3824	0.656446	0.36446	1.02592	0.070059	COVID	CTRL	Elongation factor 1-beta OS=Homo sapiens OX=9606 GN=EEF1B2 PE=1 SV=3	46122.5	48940.5	42701.1	33415.2	30701.6	32459.1	37852.4	40384.5	35870.7	44544.4	41283.4	40478.4	39056.7	40069	1.02592	0.0369166	0.182801	EEF1B2
802	P55072	46	33	321.942	0.661935	0.366251	1.01159	0.0693677	CTRL	COVID	Transitional endoplasmic reticulum ATPase OS=Homo sapiens OX=9606 GN=VCP PE=1 SV=4	350656	338207	333880	305064	321486	338684	333812	327375	305676	329171	336498	332668	331329	327533	0.988542	-0.0166253	0.179185	VCP
803	Q0VF96	32	17	186.857	0.662113	0.366251	1.01081	0.0693455	CTRL	COVID	Cingulin-like protein 1 OS=Homo sapiens OX=9606 GN=CGNL1 PE=1 SV=2	132839	132726	139733	131372	135302	142596	128779	126189	131791	133653	139720	145727	135761	134310	0.989308	-0.015508	0.179068	CGNL1
805	P55010	5	3	33.4742	0.667102	0.368107	1.03252	0.0687306	COVID	CTRL	Eukaryotic translation initiation factor 5 OS=Homo sapiens OX=9606 GN=EIF5 PE=1 SV=2	11427.9	10711	10569.2	14399.7	12874.3	13842.8	11585.4	10554.8	12406	15117.6	13209.3	13352.3	12304.1	12704.2	1.03252	0.0461665	0.175808	EIF5
806	Q14192	7	5	49.6339	0.66937	0.368906	1.03784	0.0684552	CTRL	COVID	Four and a half LIM domains protein 2 OS=Homo sapiens OX=9606 GN=FHL2 PE=1 SV=3	17149.9	15776.3	16033.7	11219.2	13780.5	13698.7	14281	14923.8	14131.8	13714.3	13433.6	13978.1	14609.7	14077.1	0.963542	-0.053581	0.174334	FHL2
807	P38919	22	9	134.708	0.67254	0.369813	1.01526	0.0680743	CTRL	COVID	Eukaryotic initiation factor 4A-III OS=Homo sapiens OX=9606 GN=EIF4A3 PE=1 SV=4	103855	103725	110851	91647.1	95993	97395.1	103969	102883	97485.8	94408.6	98245.7	97404.8	100578	99066.2	0.984971	-0.0218476	0.172282	EIF4A3
808	Q9UJZ1	12	9	72.8778	0.673025	0.369813	1.0895	0.0680165	CTRL	COVID	Stomatin-like protein 2_ mitochondrial OS=Homo sapiens OX=9606 GN=STOML2 PE=1 SV=1	51067.8	48928.2	49948.6	23381.2	37207.3	32379.3	41670.8	45682.8	44823.1	29114	32674.8	28992.4	40485.4	37159.7	0.917854	-0.123663	0.171969	STOML2
809	P42766	3	2	30.6685	0.673923	0.369813	1.39668	0.0679096	CTRL	COVID	60S ribosomal protein L35 OS=Homo sapiens OX=9606 GN=RPL35 PE=1 SV=2	25136.8	27511.1	17519.6	7258.18	5951.29	5181.87	12033.1	15528.7	7556.93	10878.4	8586.25	8823.38	14759.8	10567.8	0.715985	-0.481999	0.171389	RPL35
810	P48444	11	6	68.856	0.674301	0.369813	1.10086	0.0678649	CTRL	COVID	Coatomer subunit delta OS=Homo sapiens OX=9606 GN=ARCN1 PE=1 SV=1	201297	212502	189973	109103	119928	111326	146239	168084	139060	134858	144095	125295	157355	142938	0.908382	-0.138629	0.171146	ARCN1
811	Q9H9E3	7	3	39.8256	0.676164	0.370006	1.05567	0.0676449	CTRL	COVID	Conserved oligomeric Golgi complex subunit 4 OS=Homo sapiens OX=9606 GN=COG4 PE=1 SV=3	24591.3	23549.9	22336.6	14042.7	18715.9	18172.9	21252.8	19982.5	21360.5	17014.3	16934.8	18461.8	20234.9	19167.8	0.947263	-0.078163	0.169948	COG4
812	Q6NUQ4	4	2	20.6931	0.679612	0.371368	1.0401	0.0672422	COVID	CTRL	Transmembrane protein 214 OS=Homo sapiens OX=9606 GN=TMEM214 PE=1 SV=2	17371.8	18579.3	15870.3	14217.3	15259.8	14398	18205.3	20107.7	18458.9	14111.8	13832.4	14817.7	15949.4	16588.9	1.0401	0.0567182	0.167739	TMEM214
813	P52788	3	2	16.2853	0.680872	0.371606	1.07319	0.0670964	COVID	CTRL	Spermine synthase OS=Homo sapiens OX=9606 GN=SMS PE=1 SV=2	15165.4	12461	15173.9	16267.4	15473.5	17057.9	12807.2	12360.1	12788.4	21371.4	19146.3	19830	15266.5	16383.9	1.07319	0.101909	0.166935	SMS
814	O60506	17	9	143.806	0.683207	0.371692	1.07108	0.0668283	CTRL	COVID	Heterogeneous nuclear ribonucleoprotein Q OS=Homo sapiens OX=9606 GN=SYNCRIP PE=1 SV=2	145234	143868	136694	82311.4	99391.5	92395.7	110643	115856	108749	105588	106017	106593	116649	108907	0.933634	-0.0990706	0.165448	SYNCRIP
815	P39687	6	2	44.9012	0.683721	0.371692	1.02209	0.0667696	COVID	CTRL	Acidic leucine-rich nuclear phosphoprotein 32 family member A OS=Homo sapiens OX=9606 GN=ANP32A PE=1 SV=1	52100.1	54533.6	48979.6	31729.7	24945.9	27957.3	37101.3	39274.6	33816.7	48617.1	42144.2	44599.4	40041.1	40925.6	1.02209	0.0315223	0.165121	ANP32A
816	P05455	10	5	55.8931	0.684081	0.371692	1.01355	0.0667286	COVID	CTRL	Lupus La protein OS=Homo sapiens OX=9606 GN=SSB PE=1 SV=2	36765.4	36007.8	37564.2	32694.1	33322.5	35678	33158.3	37203.4	33550	36933.2	37775.7	36284.6	35338.7	35817.5	1.01355	0.0194183	0.164893	SSB
817	Q14568	14	7	103.045	0.684605	0.371692	1.1512	0.066669	CTRL	COVID	Heat shock protein HSP 90-alpha A2 OS=Homo sapiens OX=9606 GN=HSP90AA2P PE=1 SV=2	163139	154213	130315	63531.2	107856	55774.2	95163.9	136376	122903	75985.7	83277.3	72489.2	112471	97699.2	0.868659	-0.203138	0.16456	HSP90AA2P
818	Q9BR77	3	1	16.4141	0.685157	0.371692	1.03132	0.0666063	CTRL	COVID	Coiled-coil domain-containing protein 77 OS=Homo sapiens OX=9606 GN=CCDC77 PE=1 SV=1	6148.09	6593.79	7327.92	7420.14	7948.8	8953.91	7158.37	7185.3	6750.37	6918.59	8041.07	6990.78	7398.77	7174.08	0.969631	-0.0444917	0.16421	CCDC77
819	P49591	10	5	51.4284	0.687288	0.372399	1.00784	0.0663658	CTRL	COVID	Serine--tRNA ligase_ cytoplasmic OS=Homo sapiens OX=9606 GN=SARS1 PE=1 SV=3	80737.2	74054.5	76593.3	78626.4	79041.4	81450.6	76774.9	75840.4	79048.8	80740.8	79258.4	75179.7	78417.2	77807.2	0.99222	-0.0112678	0.162861	SARS1
820	P60981	8	4	72.4245	0.693294	0.375202	1.00812	0.0656992	COVID	CTRL	Destrin OS=Homo sapiens OX=9606 GN=DSTN PE=1 SV=3	129485	126766	121205	121002	124165	119233	127460	123839	123723	132119	119366	121376	123643	124647	1.00812	0.0116728	0.159083	DSTN
821	P12429	19	6	154.909	0.69549	0.375939	1.1213	0.0654597	CTRL	COVID	Annexin A3 OS=Homo sapiens OX=9606 GN=ANXA3 PE=1 SV=3	341643	338636	278551	164697	158065	176042	213222	227837	192528	225255	219599	221507	242939	216658	0.891821	-0.165174	0.157709	ANXA3
822	P52907	11	8	68.7364	0.697083	0.376285	1.04418	0.0652873	CTRL	COVID	F-actin-capping protein subunit alpha-1 OS=Homo sapiens OX=9606 GN=CAPZA1 PE=1 SV=3	87980.8	87519	96168.2	60004.2	72776.2	67583.9	72113.4	90141.8	78605.1	67307.3	71162.9	72729	78672	75343.2	0.957687	-0.0623732	0.156716	CAPZA1
823	P50552	8	2	48.8517	0.698348	0.376285	1.08484	0.0651512	CTRL	COVID	Vasodilator-stimulated phosphoprotein OS=Homo sapiens OX=9606 GN=VASP PE=1 SV=3	60581.1	64669.6	60871.1	31198.4	42373.1	39470	49919.3	51740.2	50081.9	39948	43424.9	40651.9	49860.6	45961	0.921792	-0.117487	0.155928	VASP
824	P12236	13	6	110.199	0.69964	0.376285	1.01946	0.065013	COVID	CTRL	ADP/ATP translocase 3 OS=Homo sapiens OX=9606 GN=SLC25A6 PE=1 SV=4	102019	109587	96399	89131.3	76982.4	83654	94332.7	91934.6	83453.6	102930	98340.6	97635.4	92962.2	94771.2	1.01946	0.0278045	0.155126	SLC25A6
825	P10155	17	11	111.454	0.699721	0.376285	1.00922	0.0650043	CTRL	COVID	60 kDa SS-A/Ro ribonucleoprotein OS=Homo sapiens OX=9606 GN=RO60 PE=1 SV=2	80672.2	80490.5	87642	78307.4	82714.9	83002.1	83585.7	82666.3	76278.3	78905.4	85958.4	80934.4	82138.2	81388.1	0.990868	-0.0132349	0.155075	RO60
826	P12955	8	5	40.0255	0.701148	0.376285	1.02515	0.0648525	COVID	CTRL	Xaa-Pro dipeptidase OS=Homo sapiens OX=9606 GN=PEPD PE=1 SV=3	58561.4	60601.3	52584.7	32136.2	35698.6	34264.4	54222.7	56150.5	43102.5	43568.9	42989	40699.8	45641.1	46788.9	1.02515	0.0358325	0.15419	PEPD
827	P17066	17	5	129.613	0.702936	0.376285	1.15418	0.0646637	CTRL	COVID	Heat shock 70 kDa protein 6 OS=Homo sapiens OX=9606 GN=HSPA6 PE=1 SV=2	187539	185407	129878	68269.3	81714.5	86268.5	111121	137457	102033	97986.1	103584	88167.8	123180	106725	0.866418	-0.206865	0.153084	HSPA6
828	P26639	6	2	28.3186	0.702964	0.376285	1.01237	0.0646607	CTRL	COVID	Threonine--tRNA ligase 1_ cytoplasmic OS=Homo sapiens OX=9606 GN=TARS1 PE=1 SV=3	27809.1	29094.8	30141.3	29678.8	30873.4	26065.7	28532.5	27693.7	27823	29528.1	29930.1	28034.3	28943.8	28590.3	0.987785	-0.0177318	0.153067	TARS1
829	Q9UBI6	10	7	59.0609	0.703568	0.376285	1.01338	0.0645972	COVID	CTRL	Guanine nucleotide-binding protein G(I)/G(S)/G(O) subunit gamma-12 OS=Homo sapiens OX=9606 GN=GNG12 PE=1 SV=3	35693	32837.6	33384.3	30923	35429.8	35058.3	34133.5	33871.6	33937.7	33333.6	38466	32304	33887.7	34341.1	1.01338	0.0191743	0.152694	GNG12
831	P62820	15	6	136.621	0.706429	0.377124	1.01606	0.0642988	COVID	CTRL	Ras-related protein Rab-1A OS=Homo sapiens OX=9606 GN=RAB1A PE=1 SV=3	83636.1	84186	87116	60620.8	74602.8	70702.4	73983.9	82322.6	75908.3	76566.2	77586.9	81896.5	76810.7	78044.1	1.01606	0.0229816	0.150931	RAB1A
832	P07237	70	43	517.734	0.706895	0.377124	1.03613	0.0642505	CTRL	COVID	Protein disulfide-isomerase OS=Homo sapiens OX=9606 GN=P4HB PE=1 SV=3	699394	707031	655363	488203	537759	538141	607062	646722	583707	568620	541083	552261	604315	583243	0.96513	-0.0512049	0.150645	P4HB
833	Q12797	7	3	36.3793	0.707854	0.377188	1.02165	0.0641516	CTRL	COVID	Aspartyl/asparaginyl beta-hydroxylase OS=Homo sapiens OX=9606 GN=ASPH PE=1 SV=3	13706	16094.8	15542.2	13531	15906.6	17299.1	15359.6	15566.9	15867.6	12499.2	15785.9	15049.2	15346.6	15021.4	0.978806	-0.0309044	0.150057	ASPH
834	Q9UBG0	4	3	19.0138	0.711196	0.378081	1.05698	0.0638097	CTRL	COVID	C-type mannose receptor 2 OS=Homo sapiens OX=9606 GN=MRC2 PE=1 SV=2	16545.8	17875.2	13504	11800.6	10818.4	10005.6	14334.8	15253.8	13611.7	12733	9128.42	11145.5	13424.9	12701.2	0.946092	-0.0799473	0.148011	MRC2
835	Q92598	22	10	127.668	0.711208	0.378081	1.01504	0.0638085	CTRL	COVID	Heat shock protein 105 kDa OS=Homo sapiens OX=9606 GN=HSPH1 PE=1 SV=1	208340	215085	204511	224097	199566	197520	226388	231070	216336	186827	172023	197964	208187	205101	0.98518	-0.0215412	0.148004	HSPH1
836	Q9BSJ8	22	10	131.152	0.714388	0.378935	1.01617	0.0634877	CTRL	COVID	Extended synaptotagmin-1 OS=Homo sapiens OX=9606 GN=ESYT1 PE=1 SV=1	172936	164981	159854	142548	145000	148626	148182	156524	137711	160706	157327	158629	155657	153180	0.984083	-0.0231482	0.146066	ESYT1
837	P55795	14	3	113.427	0.714498	0.378935	1.0182	0.0634767	COVID	CTRL	Heterogeneous nuclear ribonucleoprotein H2 OS=Homo sapiens OX=9606 GN=HNRNPH2 PE=1 SV=1	140925	135881	126911	107076	110896	108743	124348	115969	111459	136769	124870	130311	121739	123954	1.0182	0.0260203	0.145999	HNRNPH2
838	Q16836	1	1	6.3701	0.717884	0.380283	1.01139	0.0631402	COVID	CTRL	Hydroxyacyl-coenzyme A dehydrogenase_ mitochondrial OS=Homo sapiens OX=9606 GN=HADH PE=1 SV=3	6223.3	5897.89	5642.43	6780.84	6318.36	6502.86	6576.76	5994.64	6013.47	6643.66	6443.21	6119.5	6227.61	6298.54	1.01139	0.0163382	0.143946	HADH
839	O00425	11	5	74.8788	0.719857	0.380474	1.03706	0.0629464	CTRL	COVID	Insulin-like growth factor 2 mRNA-binding protein 3 OS=Homo sapiens OX=9606 GN=IGF2BP3 PE=1 SV=2	56165.8	52282.6	50315.9	35115.1	44576.7	44087.3	48058.9	48574.9	44794.9	41743.9	45982.8	43290.9	47090.6	45407.7	0.964264	-0.0524999	0.142754	IGF2BP3
841	Q7L014	7	2	37.2426	0.720781	0.380474	1.06211	0.0628563	COVID	CTRL	Probable ATP-dependent RNA helicase DDX46 OS=Homo sapiens OX=9606 GN=DDX46 PE=1 SV=2	33299.6	33684.8	42951.8	47193.7	37014	41968.2	35197.9	29941.8	33062.8	51706.2	48114.7	52754	39352	41796.2	1.06211	0.0869344	0.142197	DDX46
842	Q6ZMT9	4	2	14.8647	0.72214	0.380517	1.0322	0.0627243	COVID	CTRL	Death domain-containing protein 1 OS=Homo sapiens OX=9606 GN=DTHD1 PE=2 SV=3	20613.3	22082.3	20305.4	16891.3	18058.6	17299.3	20993.4	24737.8	20876.3	16498	17620.9	18234.7	19208.4	19826.8	1.0322	0.0457202	0.141379	DTHD1
843	P62841	4	4	24.7217	0.722551	0.380517	1.06383	0.0626845	CTRL	COVID	40S ribosomal protein S15 OS=Homo sapiens OX=9606 GN=RPS15 PE=1 SV=2	11982.2	11048.5	10801.4	8342.19	6729.43	6945.54	9471.96	9089.19	8535.29	9630.39	7359.79	8411.44	9308.2	8749.68	0.939997	-0.0892727	0.141131	RPS15
844	P46783	10	6	76.7693	0.72743	0.382262	1.01945	0.0622181	COVID	CTRL	40S ribosomal protein S10 OS=Homo sapiens OX=9606 GN=RPS10 PE=1 SV=1	56256.2	58154.8	58439.9	56525.8	51605.8	52388.2	51779.2	52418.1	50603.4	61223.8	62250.2	61580.4	55561.8	56642.5	1.01945	0.0277927	0.138209	RPS10
845	Q6P2Q9	5	2	32.7623	0.727563	0.382262	1.01892	0.0622055	CTRL	COVID	Pre-mRNA-processing-splicing factor 8 OS=Homo sapiens OX=9606 GN=PRPF8 PE=1 SV=2	31907.8	31595.5	26144.5	26571.3	26737.1	27488.9	24611.8	26426	26077.3	30239.6	29935.4	29990.1	28407.5	27880.1	0.981432	-0.0270404	0.138129	PRPF8
846	P02545	61	40	521.868	0.730484	0.383349	1.0287	0.0619312	CTRL	COVID	Prelamin-A/C OS=Homo sapiens OX=9606 GN=LMNA PE=1 SV=1	550165	552605	550629	393846	460249	456974	484471	489674	488085	457877	485646	476021	494078	480296	0.972104	-0.0408169	0.136389	LMNA
847	Q02952	24	14	164.784	0.737158	0.385899	1.01119	0.0613181	COVID	CTRL	A-kinase anchor protein 12 OS=Homo sapiens OX=9606 GN=AKAP12 PE=1 SV=4	101182	99891.1	103280	86747.4	96025.6	94848.5	100509	101653	104616	97149.5	90810.5	93751.5	96995.8	98081.6	1.01119	0.0160604	0.13244	AKAP12
848	P50990	11	3	78.2898	0.738228	0.385899	1.11218	0.0612214	CTRL	COVID	T-complex protein 1 subunit theta OS=Homo sapiens OX=9606 GN=CCT8 PE=1 SV=4	137050	138214	126081	48624.6	87056.4	84554.6	104466	117455	107002	67473	88974.3	73516	103597	93147.7	0.899137	-0.153387	0.131809	CCT8
849	P55145	3	2	18.1723	0.738298	0.385899	1.24067	0.0612151	CTRL	COVID	Mesencephalic astrocyte-derived neurotrophic factor OS=Homo sapiens OX=9606 GN=MANF PE=1 SV=3	1.12277e+06	1.07903e+06	1.10319e+06	136942	893693	295599	755483	850642	968095	188552	769364	200704	771870	622140	0.806017	-0.311119	0.131768	MANF
850	Q13642	11	9	68.2536	0.73877	0.385899	1.0187	0.0611727	COVID	CTRL	Four and a half LIM domains protein 1 OS=Homo sapiens OX=9606 GN=FHL1 PE=1 SV=4	74738.2	75502	71546.8	52712.9	53610.4	55924.5	60804.7	72273.9	56064.9	68785.2	67834.2	65452.4	64005.8	65202.6	1.0187	0.0267261	0.131491	FHL1
851	Q15404	4	2	29.696	0.740137	0.386165	1.06014	0.0610503	CTRL	COVID	Ras suppressor protein 1 OS=Homo sapiens OX=9606 GN=RSU1 PE=1 SV=3	46779.5	47475.3	42632.8	29318.3	27841.4	30135.7	33120.2	42273.4	29065.9	36825.4	35445	34734.7	37363.8	35244.1	0.943268	-0.084261	0.130688	RSU1
852	Q68DI1	3	1	14.4909	0.743595	0.38752	1.01225	0.0607441	CTRL	COVID	Zinc finger protein 776 OS=Homo sapiens OX=9606 GN=ZNF776 PE=1 SV=2	5681.68	5687.99	6042.71	6437.07	6249.53	6599.34	5447.62	5966.58	5893.37	6087.06	6488.93	6370.56	6116.39	6042.35	0.987896	-0.0175687	0.128664	ZNF776
853	P62306	1	1	7.0388	0.747136	0.388893	1.13247	0.0604356	COVID	CTRL	Small nuclear ribonucleoprotein F OS=Homo sapiens OX=9606 GN=SNRPF PE=1 SV=1	1409.8	927.645	1673.09	797.247	888.289	1105.17	961.331	733.765	685.787	1557.4	1859.86	1904.01	1133.54	1283.69	1.13247	0.179467	0.1266	SNRPF
854	P04899	16	8	95.8666	0.747957	0.388893	1.01108	0.0603648	COVID	CTRL	Guanine nucleotide-binding protein G(i) subunit alpha-2 OS=Homo sapiens OX=9606 GN=GNAI2 PE=1 SV=3	58289.3	57392.1	55950.8	49039.6	56966.7	47147.1	57559.3	56091.1	56795.3	51823.5	53419.4	52695.4	54130.9	54730.7	1.01108	0.0158966	0.126123	GNAI2
855	P12956	26	16	173.041	0.752468	0.390787	1.07036	0.0599807	CTRL	COVID	X-ray repair cross-complementing protein 6 OS=Homo sapiens OX=9606 GN=XRCC6 PE=1 SV=2	264839	268337	259584	144393	179559	161623	200743	223704	196977	190919	193968	187992	213056	199050	0.934264	-0.0980975	0.123512	XRCC6
857	P05023	24	5	151.218	0.759225	0.392434	1.00904	0.0594205	COVID	CTRL	Sodium/potassium-transporting ATPase subunit alpha-1 OS=Homo sapiens OX=9606 GN=ATP1A1 PE=1 SV=1	181683	185035	194303	157602	158756	163678	181781	179870	174666	168862	172021	173274	173510	175079	1.00904	0.0129885	0.119629	ATP1A1
858	O75396	6	1	35.384	0.759399	0.392434	1.10502	0.0594063	CTRL	COVID	Vesicle-trafficking protein SEC22b OS=Homo sapiens OX=9606 GN=SEC22B PE=1 SV=4	28931.6	29744.9	27573.5	11094	17941	18038.6	23853.3	24604.4	20104.5	18807.7	16349.7	16932.8	22220.6	20108.7	0.904959	-0.144076	0.11953	SEC22B
860	O95373	9	3	52.0812	0.759996	0.392434	1.00888	0.0593577	COVID	CTRL	Importin-7 OS=Homo sapiens OX=9606 GN=IPO7 PE=1 SV=1	31046.2	32516	31874.4	27835	32197.5	30386.2	32551.5	32493.4	32350.7	30160.3	30629.8	29319.6	30975.9	31250.9	1.00888	0.0127504	0.119188	IPO7
861	Q9BUP0	5	2	25.8718	0.762531	0.393292	1.02858	0.0591531	COVID	CTRL	EF-hand domain-containing protein D1 OS=Homo sapiens OX=9606 GN=EFHD1 PE=1 SV=1	14085.9	13770	14190.9	9178.46	14716.3	14487	14099.9	16793.4	15927.1	11540.2	12210.7	12155.5	13404.7	13787.8	1.02858	0.0406483	0.117742	EFHD1
862	P10768	4	1	31.4889	0.764686	0.393582	1.00796	0.0589811	COVID	CTRL	S-formylglutathione hydrolase OS=Homo sapiens OX=9606 GN=ESD PE=1 SV=2	15528.5	13683.1	12762.5	8553.04	9928.45	9240.21	10812	12321.8	11980.7	12287.2	11525.9	11322.8	11616	11708.4	1.00796	0.0114334	0.116517	ESD
863	P62910	4	4	30.7282	0.767448	0.394472	1.12231	0.0587632	CTRL	COVID	60S ribosomal protein L32 OS=Homo sapiens OX=9606 GN=RPL32 PE=1 SV=2	30199.4	29203.1	31454.3	16980.2	12501.5	15088.4	22086	18898.4	19004.7	21193.1	18697.4	20788.4	22571.2	20111.3	0.891018	-0.166473	0.114951	RPL32
864	O14807	4	1	20.1075	0.7694	0.395024	1.03922	0.0586111	CTRL	COVID	Ras-related protein M-Ras OS=Homo sapiens OX=9606 GN=MRAS PE=1 SV=2	9916.63	10944.1	11584.9	7163.9	13106.2	11374.4	10361.8	13198.6	10406.1	8117.53	9753.23	9834.23	10681.7	10278.6	0.962261	-0.0554998	0.113848	MRAS
865	P11234	2	2	10.9771	0.771707	0.395629	1.0214	0.0584332	COVID	CTRL	Ras-related protein Ral-B OS=Homo sapiens OX=9606 GN=RALB PE=1 SV=1	2975.19	3147.1	2725.69	2555.72	2253.45	2230.98	2614.1	2590.31	2183.98	3174.83	2879.83	2785.05	2648.02	2704.68	1.0214	0.0305437	0.112548	RALB
866	P60900	2	1	17.416	0.772334	0.395629	1.10818	0.0583852	CTRL	COVID	Proteasome subunit alpha type-6 OS=Homo sapiens OX=9606 GN=PSMA6 PE=1 SV=1	13126	12757.6	13194.7	4554.77	8481.72	9083.89	9604.44	12363	8547.86	7219.65	9307.38	8182.24	10199.8	9204.09	0.902382	-0.14819	0.112195	PSMA6
868	P62328	8	3	87.6706	0.776345	0.396047	1.02221	0.0580818	COVID	CTRL	Thymosin beta-4 OS=Homo sapiens OX=9606 GN=TMSB4X PE=1 SV=2	86706	86622.3	83440.3	114421	108352	105488	90586.3	86023.8	87163.6	112824	112609	108815	97504.9	99670.4	1.02221	0.0316907	0.109945	TMSB4X
869	Q68CZ1	7	2	40.8458	0.776375	0.396047	1.01148	0.0580795	CTRL	COVID	Protein fantom OS=Homo sapiens OX=9606 GN=RPGRIP1L PE=1 SV=2	38254	40729.7	40425.3	33941.4	39297.1	39185.6	38994.2	42572.1	37523.8	36451.9	34147.7	39512	38638.8	38200.3	0.98865	-0.0164687	0.109929	RPGRIP1L
870	P34931	19	5	146.461	0.77667	0.396047	1.00722	0.0580575	COVID	CTRL	Heat shock 70 kDa protein 1-like OS=Homo sapiens OX=9606 GN=HSPA1L PE=1 SV=2	265177	274223	261613	177938	182554	171531	215062	239714	223049	223530	229879	211419	222173	223776	1.00722	0.0103723	0.109764	HSPA1L
872	Q5T6V5	7	2	21.7198	0.780083	0.396889	1.1312	0.0578045	CTRL	COVID	Queuosine salvage protein OS=Homo sapiens OX=9606 GN=C9orf64 PE=1 SV=1	17818.4	17295.2	28286	34350.9	52619.1	35707.8	28042.2	30228.4	28683.3	23129.7	30252.6	24159.9	31012.9	27416	0.88402	-0.177848	0.107859	C9orf64
873	Q3V6T2	13	5	73.9369	0.786803	0.399162	1.02155	0.0573195	COVID	CTRL	Girdin OS=Homo sapiens OX=9606 GN=CCDC88A PE=1 SV=2	110001	114388	116966	79927.6	118144	112360	110307	135623	121833	100787	97205.2	100078	108631	110972	1.02155	0.0307567	0.104134	CCDC88A
874	Q7RTV0	2	1	11.3171	0.787607	0.399162	1.03544	0.0572625	CTRL	COVID	PHD finger-like domain-containing protein 5A OS=Homo sapiens OX=9606 GN=PHF5A PE=1 SV=1	3159.3	3693.28	3207.5	2111.8	2838.04	2917.58	2906.11	2993.94	3029.9	2626.05	2864.95	2892.91	2987.92	2885.64	0.96577	-0.0502485	0.10369	PHF5A
875	P30101	43	34	348.841	0.787765	0.399162	1.03586	0.0572514	CTRL	COVID	Protein disulfide-isomerase A3 OS=Homo sapiens OX=9606 GN=PDIA3 PE=1 SV=4	356012	363341	325378	232355	259063	259655	306910	325975	290409	271876	264021	274440	299301	288939	0.96538	-0.0508318	0.103603	PDIA3
876	P08243	15	10	90.1127	0.788098	0.399162	1.00867	0.057228	COVID	CTRL	Asparagine synthetase [glutamine-hydrolyzing] OS=Homo sapiens OX=9606 GN=ASNS PE=1 SV=4	147055	143581	134107	101030	120086	122901	132022	129773	124452	123994	132152	133034	128127	129238	1.00867	0.0124588	0.10342	ASNS
877	A8MYV0	4	3	21.3455	0.789143	0.399243	1.03966	0.0571545	CTRL	COVID	Doublecortin domain-containing protein 2C OS=Homo sapiens OX=9606 GN=DCDC2C PE=1 SV=4	27747.6	29697.3	28039.2	19209.3	22679.9	18357.8	25881.3	24818.9	25973.9	22102.4	20065.3	21329.9	24288.5	23362	0.961852	-0.0561135	0.102844	DCDC2C
878	P35858	4	2	22.525	0.791106	0.39943	1.00847	0.0570178	COVID	CTRL	Insulin-like growth factor-binding protein complex acid labile subunit OS=Homo sapiens OX=9606 GN=IGFALS PE=1 SV=1	51063.8	52570.4	59293.4	38826.1	34190.2	37643	46386.9	47189.1	51356.4	46379.5	44372.5	40220.9	45597.8	45984.2	1.00847	0.0121734	0.101766	IGFALS
880	P07195	22	12	207.149	0.792206	0.399446	1.01121	0.0569418	COVID	CTRL	L-lactate dehydrogenase B chain OS=Homo sapiens OX=9606 GN=LDHB PE=1 SV=2	235849	230689	227107	159480	186134	163472	211710	228257	201330	203245	182847	188824	200455	202702	1.01121	0.0160823	0.101162	LDHB
881	O00151	7	5	45.6483	0.794008	0.399588	1.01156	0.0568183	COVID	CTRL	PDZ and LIM domain protein 1 OS=Homo sapiens OX=9606 GN=PDLIM1 PE=1 SV=4	31304.4	38167.5	45655.6	27082.5	51306.2	37097.2	45107.5	41092.7	42017.6	35359.7	33500.7	36201.7	38435.6	38880	1.01156	0.0165853	0.100175	PDLIM1
883	Q02878	23	14	186.125	0.798664	0.401345	1.00755	0.0565047	CTRL	COVID	60S ribosomal protein L6 OS=Homo sapiens OX=9606 GN=RPL6 PE=1 SV=3	121346	118331	123684	110859	114334	110220	119281	112185	120728	108051	123821	109469	116462	115589	0.992502	-0.0108575	0.0976358	RPL6
884	P23284	33	21	220.888	0.802067	0.401853	1.06703	0.0562805	CTRL	COVID	Peptidyl-prolyl cis-trans isomerase B OS=Homo sapiens OX=9606 GN=PPIB PE=1 SV=2	512655	501277	471461	225192	344445	335190	421606	477151	383527	297523	334206	326052	398370	373344	0.937179	-0.0936032	0.0957892	PPIB
885	P30154	11	1	77.4527	0.802612	0.401853	1.01091	0.056245	COVID	CTRL	Serine/threonine-protein phosphatase 2A 65 kDa regulatory subunit A beta isoform OS=Homo sapiens OX=9606 GN=PPP2R1B PE=1 SV=3	56605.1	55456.2	61167	47256.6	57275.3	48024.5	57979.2	59022.7	58267.7	50967	51275.4	51827.5	54297.4	54889.9	1.01091	0.0156568	0.0954943	PPP2R1B
886	P53992	5	1	45.6064	0.804777	0.402182	1.15561	0.056105	CTRL	COVID	Protein transport protein Sec24C OS=Homo sapiens OX=9606 GN=SEC24C PE=1 SV=3	97421.8	96069.2	76383.4	36688.9	33646.9	36976.8	62850.4	74941.3	51211.1	46573.8	45680.5	45140.5	62864.5	54399.6	0.865347	-0.20865	0.0943243	SEC24C
887	P09936	12	4	100.661	0.809469	0.40366	1.05654	0.0558076	CTRL	COVID	Ubiquitin carboxyl-terminal hydrolase isozyme L1 OS=Homo sapiens OX=9606 GN=UCHL1 PE=1 SV=2	125176	120506	119426	53407.3	114044	116897	113812	129526	127826	74294.3	82188.1	87052.2	108243	102450	0.946482	-0.0793535	0.0917998	UCHL1
888	Q8IVL6	9	6	43.8524	0.810157	0.40366	1.02434	0.0557647	CTRL	COVID	Prolyl 3-hydroxylase 3 OS=Homo sapiens OX=9606 GN=P3H3 PE=1 SV=1	22965.1	21949.1	22715.4	16625.9	23594.5	27785.9	24400.6	23656.4	26946.3	18135.9	19306.3	19967.8	22606	22068.9	0.97624	-0.0346927	0.0914309	P3H3
889	P48047	2	1	11.9748	0.810425	0.40366	1.25827	0.055748	CTRL	COVID	ATP synthase subunit O_ mitochondrial OS=Homo sapiens OX=9606 GN=ATP5PO PE=1 SV=1	6169.82	6802.9	5095.98	1823.04	1536.73	2028.75	3268.56	3060.82	1872.9	3552.68	3557.76	3329.68	3909.54	3107.07	0.79474	-0.331445	0.0912872	ATP5PO
890	Q9Y5S2	12	4	61.939	0.813564	0.404776	1.00804	0.0555545	COVID	CTRL	Serine/threonine-protein kinase MRCK beta OS=Homo sapiens OX=9606 GN=CDC42BPB PE=1 SV=2	96900.7	91998.2	78725.4	57173.2	68913.3	58557	78906.3	90524.8	76411.3	69373.9	70735.2	69950.5	75378	75983.7	1.00804	0.0115463	0.0896081	CDC42BPB
891	P49411	16	8	104.67	0.814697	0.404892	1.05021	0.0554855	CTRL	COVID	Elongation factor Tu_ mitochondrial OS=Homo sapiens OX=9606 GN=TUFM PE=1 SV=2	120725	110190	93470.8	80994	64286.7	70640.5	81398.2	92568.6	77673.9	91237.1	85181.1	86415.3	90051	85745.7	0.95219	-0.0706786	0.0890037	TUFM
892	P18206	60	35	387.924	0.816461	0.405321	1.00611	0.0553791	COVID	CTRL	Vinculin OS=Homo sapiens OX=9606 GN=VCL PE=1 SV=4	490672	497442	468615	344467	409181	424302	437479	458244	431267	434324	444216	445237	439113	441795	1.00611	0.00878334	0.0880648	VCL
893	Q9H9J2	2	1	10.9535	0.820761	0.40672	1.01719	0.0551243	CTRL	COVID	39S ribosomal protein L44_ mitochondrial OS=Homo sapiens OX=9606 GN=MRPL44 PE=1 SV=1	3497.03	3367.48	3772.52	2652.58	3277.86	3106.69	3437.79	3292.88	3500.17	3050.95	3090.77	2969.11	3279.03	3223.61	0.9831	-0.0245898	0.0857833	MRPL44
894	P23526	5	3	30.1252	0.821086	0.40672	1.20806	0.0551053	CTRL	COVID	Adenosylhomocysteinase OS=Homo sapiens OX=9606 GN=AHCY PE=1 SV=4	46142.6	52198.2	38272.9	15484.2	15601.5	15623.9	24060.8	33479.9	21403.7	25327.7	24677.6	22800.5	30553.9	25291.7	0.827774	-0.272691	0.0856114	AHCY
895	P62263	4	3	24.0039	0.823238	0.407338	1.01316	0.0549805	COVID	CTRL	40S ribosomal protein S14 OS=Homo sapiens OX=9606 GN=RPS14 PE=1 SV=3	17672.8	15513.1	16710	13941.1	14292.6	14687.5	17433.3	16837.3	16081.4	13785.8	13875.7	16025.2	15469.5	15673.1	1.01316	0.0188633	0.0844745	RPS14
896	P46821	17	13	95.3509	0.825411	0.407631	1.05326	0.0548562	CTRL	COVID	Microtubule-associated protein 1B OS=Homo sapiens OX=9606 GN=MAP1B PE=1 SV=2	68732.3	68854.5	64775.8	39403.6	44657.4	41867.8	50410.7	54545.2	45182.1	54285.1	53072.3	54195.7	54715.2	51948.5	0.949434	-0.0748605	0.0833295	MAP1B
900	Q9Y281	26	14	166.658	0.834437	0.410623	1.02381	0.0543575	CTRL	COVID	Cofilin-2 OS=Homo sapiens OX=9606 GN=CFL2 PE=1 SV=1	214253	210943	205063	146106	160957	179228	182585	199766	189105	173065	172081	173985	186092	181764	0.976747	-0.0339426	0.0786065	CFL2
902	Q9Y265	6	2	42.7612	0.837863	0.41141	1.18804	0.0541758	CTRL	COVID	RuvB-like 1 OS=Homo sapiens OX=9606 GN=RUVBL1 PE=1 SV=1	26913	26001.9	22044.3	8970.45	7374.67	9316.66	19358.4	17691	13232.9	11850.8	11555.5	11006.3	16770.2	14115.8	0.841721	-0.248586	0.0768272	RUVBL1
903	P31939	14	5	82.2982	0.841738	0.41221	1.03033	0.053975	CTRL	COVID	Bifunctional purine biosynthesis protein PURH OS=Homo sapiens OX=9606 GN=ATIC PE=1 SV=3	98072.6	106164	91619.1	65249.1	73091.4	75689.1	76364.8	80740.1	75737.1	88202.1	86862.7	86966.8	84980.9	82478.9	0.970559	-0.0431122	0.074823	ATIC
904	P53621	23	12	131.082	0.841813	0.41221	1.01279	0.0539712	COVID	CTRL	Coatomer subunit alpha OS=Homo sapiens OX=9606 GN=COPA PE=1 SV=2	118930	121417	123659	66723.1	106316	73210.8	121651	123063	115651	82909.1	89911.9	84874.8	101709	103010	1.01279	0.018334	0.0747844	COPA
906	P05121	15	9	99.006	0.843154	0.41221	1.01364	0.053903	COVID	CTRL	Plasminogen activator inhibitor 1 OS=Homo sapiens OX=9606 GN=SERPINE1 PE=1 SV=1	85791.9	84715.9	76948.6	73564.9	73111.8	73544.2	69742.8	73467.8	70808.7	85930.1	88823.2	85282.8	77946.2	79009.2	1.01364	0.0195424	0.0740933	SERPINE1
907	P14550	4	2	22.7897	0.844978	0.412654	1.00695	0.0538112	COVID	CTRL	Aldo-keto reductase family 1 member A1 OS=Homo sapiens OX=9606 GN=AKR1A1 PE=1 SV=3	57653.7	57741.2	55869	40616.2	39413	41466.5	58379.7	51533.6	44466.8	47473.5	46010.1	46929.9	48793.3	49132.3	1.00695	0.00998893	0.0731547	AKR1A1
908	P83731	4	2	31.2282	0.849787	0.41347	1.20887	0.0535747	CTRL	COVID	60S ribosomal protein L24 OS=Homo sapiens OX=9606 GN=RPL24 PE=1 SV=1	41553.2	42944.2	39266	8061.34	17814.5	11640.4	27806.2	34278.3	28462.3	13074.5	15546.7	14245.9	26880	22235.7	0.82722	-0.273656	0.0706897	RPL24
909	Q96AG4	14	11	111.413	0.850209	0.41347	1.0332	0.0535543	CTRL	COVID	Leucine-rich repeat-containing protein 59 OS=Homo sapiens OX=9606 GN=LRRC59 PE=1 SV=1	78062.6	82377.2	60528.1	37071.7	33441.7	37059.4	56024.3	58204.3	45424.7	53686	52306.6	52337.5	54756.8	52997.3	0.967867	-0.0471197	0.0704745	LRRC59
910	P62834	12	1	72.5248	0.850611	0.41347	1.00414	0.053535	COVID	CTRL	Ras-related protein Rap-1A OS=Homo sapiens OX=9606 GN=RAP1A PE=1 SV=1	81969.9	83187	86831.4	116714	114228	109852	94919.2	89142.6	100093	103063	102018	105999	98797.1	99205.8	1.00414	0.00595549	0.070269	RAP1A
911	P62857	10	5	46.2493	0.85091	0.41347	1.00817	0.0535206	COVID	CTRL	40S ribosomal protein S28 OS=Homo sapiens OX=9606 GN=RPS28 PE=1 SV=1	65581.7	67030.4	67186.3	54981	52444.4	54265.5	57781.5	58885.3	53606	66441.8	64393.2	63335.9	60248.2	60740.6	1.00817	0.011743	0.0701163	RPS28
912	P19105	29	13	167.687	0.851242	0.41347	1.03281	0.0535047	CTRL	COVID	Myosin regulatory light chain 12A OS=Homo sapiens OX=9606 GN=MYL12A PE=1 SV=2	489286	497515	454279	318340	321798	359272	367771	388263	343726	418090	407496	437608	406748	393826	0.96823	-0.0465788	0.0699471	MYL12A
913	P30086	9	6	53.9436	0.852891	0.413705	1.14185	0.0534262	CTRL	COVID	Phosphatidylethanolamine-binding protein 1 OS=Homo sapiens OX=9606 GN=PEBP1 PE=1 SV=3	62281.8	61768.1	49294.2	21654.1	24129.7	20123.1	43764.3	49995.1	33657.3	27538.3	28511.4	26062.3	39875.2	34921.4	0.875768	-0.191379	0.0691065	PEBP1
914	P18669	16	8	130.722	0.853563	0.413705	1.00333	0.0533945	COVID	CTRL	Phosphoglycerate mutase 1 OS=Homo sapiens OX=9606 GN=PGAM1 PE=1 SV=2	110757	108916	104930	75735.7	80681.5	73819.7	98892.2	102873	92602	92312.7	84630.4	85378.7	92473.4	92781.5	1.00333	0.00480006	0.0687644	PGAM1
915	P62987	5	2	26.5485	0.854562	0.413744	1.01177	0.0533477	COVID	CTRL	Ubiquitin-60S ribosomal protein L40 OS=Homo sapiens OX=9606 GN=UBA52 PE=1 SV=2	37736.6	36616.2	37350.4	21731.8	30258	30143.1	36242.9	38003.5	36739.8	27599.6	27416.5	30115.3	32306	32686.3	1.01177	0.0168821	0.0682564	UBA52
916	P08708	5	2	48.4707	0.86039	0.415752	1.00989	0.0530811	CTRL	COVID	40S ribosomal protein S17 OS=Homo sapiens OX=9606 GN=RPS17 PE=1 SV=2	48279.1	45071	52230.1	60996.7	53611.9	55623.7	46748.1	44532.3	46248.5	59267	58849.6	57073.7	52635.4	52119.9	0.990205	-0.0142008	0.0653045	RPS17
917	Q06830	28	18	174.545	0.860555	0.415752	1.00781	0.0530738	CTRL	COVID	Peroxiredoxin-1 OS=Homo sapiens OX=9606 GN=PRDX1 PE=1 SV=1	231939	231213	218111	192327	212970	232950	230510	231962	229439	200213	208730	208433	219918	218214	0.992252	-0.011222	0.0652215	PRDX1
918	Q15366	8	4	83.7861	0.863705	0.416826	1.00638	0.0529347	COVID	CTRL	Poly(rC)-binding protein 2 OS=Homo sapiens OX=9606 GN=PCBP2 PE=1 SV=1	130881	125345	128290	118196	98828.8	104283	121517	122153	103199	127064	118519	117876	117637	118388	1.00638	0.00917571	0.0636345	PCBP2
920	P62847	4	3	23.9805	0.866087	0.417082	1.01963	0.0528317	CTRL	COVID	40S ribosomal protein S24 OS=Homo sapiens OX=9606 GN=RPS24 PE=1 SV=1	27971.6	29984.1	25059.9	21177.3	21010.1	22240.2	23284.8	24321.7	21583.3	25290.4	25287.1	24837.1	24573.9	24100.7	0.980747	-0.0280468	0.0624382	RPS24
921	Q9UJ70	3	1	14.3047	0.868791	0.417697	1.03131	0.0527171	CTRL	COVID	N-acetyl-D-glucosamine kinase OS=Homo sapiens OX=9606 GN=NAGK PE=1 SV=4	6726.63	7792.54	8990.89	3547.77	7279.55	3240.47	9503.75	8021.32	7747.7	3723.75	3677.84	3762.67	6262.98	6072.84	0.969641	-0.0444777	0.0610845	NAGK
922	Q8NC51	12	6	92.2288	0.86922	0.417697	1.02841	0.0526992	CTRL	COVID	Plasminogen activator inhibitor 1 RNA-binding protein OS=Homo sapiens OX=9606 GN=SERBP1 PE=1 SV=2	193577	186255	206017	47683.7	87314.4	54114.9	176620	242428	175988	53587.8	52382.4	52544.2	129160	125592	0.97237	-0.0404221	0.0608703	SERBP1
923	P13797	28	14	194.547	0.876321	0.419513	1.01664	0.0524109	CTRL	COVID	Plastin-3 OS=Homo sapiens OX=9606 GN=PLS3 PE=1 SV=4	179743	181292	185879	129555	164361	138925	169852	181922	178111	146719	143453	143662	163293	160620	0.983632	-0.0238092	0.0573365	PLS3
924	Q15293	9	5	70.9203	0.877734	0.419513	1.00063	0.0523556	COVID	CTRL	Reticulocalbin-1 OS=Homo sapiens OX=9606 GN=RCN1 PE=1 SV=1	99646.5	100936	91956.4	72490	74031.3	74762	85460.3	89076.4	80483.9	85222.3	86288.3	87613.5	85637	85690.8	1.00063	0.000905933	0.0566373	RCN1
925	P08865	4	3	28.8162	0.877954	0.419513	1.07767	0.052347	CTRL	COVID	40S ribosomal protein SA OS=Homo sapiens OX=9606 GN=RPSA PE=1 SV=4	109523	115987	92134.5	36594.7	71488	76390.3	87500.3	105112	81704.9	61029.4	61924.8	68658.7	83686.3	77654.9	0.927929	-0.107913	0.0565282	RPSA
926	P39023	20	14	190.856	0.878233	0.419513	1.01358	0.0523362	CTRL	COVID	60S ribosomal protein L3 OS=Homo sapiens OX=9606 GN=RPL3 PE=1 SV=2	173499	168995	161107	131995	139006	136662	143606	152809	148653	149588	151561	152835	151877	149842	0.9866	-0.019463	0.0563901	RPL3
929	Q9Y2F5	5	1	26.3793	0.883615	0.421466	1.00157	0.0521323	CTRL	COVID	Little elongation complex subunit 1 OS=Homo sapiens OX=9606 GN=ICE1 PE=1 SV=5	24779.8	25776.4	24197.3	15452.6	16837.2	15218.3	23365.3	23121.2	20609	19902	16589.1	18482.8	20376.9	20344.9	0.998428	-0.00227037	0.0537367	ICE1
930	P05386	3	3	19.0638	0.885637	0.421983	1.00586	0.0520582	COVID	CTRL	60S acidic ribosomal protein P1 OS=Homo sapiens OX=9606 GN=RPLP1 PE=1 SV=1	93189.8	89515.5	98580.1	116004	101337	101719	98847.5	93070.8	91291.7	107095	105306	108254	100058	100644	1.00586	0.00843237	0.0527441	RPLP1
931	P61006	7	2	51.7352	0.887814	0.421999	1.01824	0.0519799	COVID	CTRL	Ras-related protein Rab-8A OS=Homo sapiens OX=9606 GN=RAB8A PE=1 SV=1	65493.3	64115.4	70310.6	121013	80393.8	65593.6	61950.2	60389.2	63059.6	99349.3	94328.8	96360.5	77819.9	79239.6	1.01824	0.0260813	0.0516778	RAB8A
932	P62826	4	1	37.5426	0.88783	0.421999	1.01943	0.0519793	CTRL	COVID	GTP-binding nuclear protein Ran OS=Homo sapiens OX=9606 GN=RAN PE=1 SV=3	81159.6	77666.9	72144.4	52643.8	60367.4	65475.2	65379.6	76156.4	68234.5	65526.2	62345.9	64009	68242.9	66941.9	0.980936	-0.0277688	0.05167	RAN
933	O95817	11	6	74.6572	0.888481	0.421999	1.00233	0.0519562	COVID	CTRL	BAG family molecular chaperone regulator 3 OS=Homo sapiens OX=9606 GN=BAG3 PE=1 SV=3	22543.5	21785.3	21814.4	17483.6	22823.7	22198	22326.5	21878	21291.6	21249.6	21325.5	20877	21441.4	21491.4	1.00233	0.00335692	0.0513519	BAG3
935	Q16543	12	8	65.5994	0.896402	0.42459	1.0027	0.0516862	CTRL	COVID	Hsp90 co-chaperone Cdc37 OS=Homo sapiens OX=9606 GN=CDC37 PE=1 SV=1	23114.1	23009.5	23815.7	21872.3	22829.4	21652.2	23460.3	21954.3	23284.3	22803.1	22455	21969	22715.5	22654.3	0.997306	-0.00389207	0.047497	CDC37
936	P49207	8	7	51.3816	0.896766	0.42459	1.00472	0.0516743	CTRL	COVID	60S ribosomal protein L34 OS=Homo sapiens OX=9606 GN=RPL34 PE=1 SV=3	20086.7	20636.5	21100.2	17803.7	20118.9	20941.7	19469	18410.2	19650	19443.9	21215.6	21931.7	20114.6	20020.1	0.9953	-0.0067973	0.0473208	RPL34
937	P23246	26	18	186.756	0.898216	0.42483	1.01158	0.0516272	CTRL	COVID	Splicing factor_ proline- and glutamine-rich OS=Homo sapiens OX=9606 GN=SFPQ PE=1 SV=2	151471	151584	147672	120786	123221	121612	134923	129744	132364	139493	131323	139155	136058	134500	0.988553	-0.0166092	0.0466191	SFPQ
938	P61088	9	5	64.2555	0.902239	0.425957	1.00109	0.0515003	COVID	CTRL	Ubiquitin-conjugating enzyme E2 N OS=Homo sapiens OX=9606 GN=UBE2N PE=1 SV=1	72768.5	66165.3	73593.4	43172.2	70161.9	72126.4	66800.6	77220.2	68808	55013.9	66610.3	63970.3	66331.3	66403.9	1.00109	0.00157745	0.0446784	UBE2N
939	P61604	3	1	26.3632	0.903981	0.425957	1.02117	0.051447	CTRL	COVID	10 kDa heat shock protein_ mitochondrial OS=Homo sapiens OX=9606 GN=HSPE1 PE=1 SV=2	121084	114290	117804	43456.1	113811	100263	122708	119186	120809	52929.7	123371	59042.1	101784	99674.4	0.979269	-0.0302222	0.0438407	HSPE1
940	Q86UK0	11	3	58.0428	0.904308	0.425957	1.01086	0.0514371	COVID	CTRL	ATP-binding cassette sub-family A member 12 OS=Homo sapiens OX=9606 GN=ABCA12 PE=1 SV=3	55389.3	56730.1	52935.9	63502.3	54620	52500.6	52150.5	51083.7	48659.1	63779.9	60108.6	63541.4	55946.4	56553.9	1.01086	0.0155809	0.0436837	ABCA12
941	Q99426	3	3	20.9931	0.904384	0.425957	1.00506	0.0514348	COVID	CTRL	Tubulin-folding cofactor B OS=Homo sapiens OX=9606 GN=TBCB PE=1 SV=2	7016.78	6898.13	7104.9	6432.18	7384.87	6301.44	6501.19	7138.98	7365.92	6824.04	6204.06	7312.09	6856.38	6891.05	1.00506	0.00727541	0.0436473	TBCB
942	Q8TF09	2	1	10.7251	0.905817	0.42616	1.04235	0.0513918	CTRL	COVID	Dynein light chain roadblock-type 2 OS=Homo sapiens OX=9606 GN=DYNLRB2 PE=1 SV=1	55408.4	73748.7	48695.9	26486.3	23479.7	27818.4	33124.2	38966.9	27544.2	53929.9	46190.3	45495.5	42606.2	40875.2	0.959371	-0.0598394	0.0429595	DYNLRB2
943	P46779	7	4	50.6296	0.906707	0.42616	1.00123	0.0513655	CTRL	COVID	60S ribosomal protein L28 OS=Homo sapiens OX=9606 GN=RPL28 PE=1 SV=3	33947.9	34701.8	38692.6	15400.9	31479.9	19698.8	33248	36549.9	36832.4	21359.2	24393.9	21325.1	28987	28951.4	0.998774	-0.00176937	0.0425332	RPL28
944	Q01995	62	43	305.69	0.908623	0.426615	1.00681	0.0513097	COVID	CTRL	Transgelin OS=Homo sapiens OX=9606 GN=TAGLN PE=1 SV=4	1.48817e+06	1.48656e+06	1.42526e+06	1.17975e+06	1.25807e+06	1.20246e+06	1.376e+06	1.58644e+06	1.4216e+06	1.2399e+06	1.21807e+06	1.25304e+06	1.34005e+06	1.34917e+06	1.00681	0.00979475	0.0416163	TAGLN
945	O15523	18	3	120.097	0.911641	0.427586	1.00442	0.0512241	CTRL	COVID	ATP-dependent RNA helicase DDX3Y OS=Homo sapiens OX=9606 GN=DDX3Y PE=1 SV=2	108669	107156	109440	93519.7	107510	111028	106564	104301	105882	98802.6	110698	108269	106220	105753	0.995598	-0.00636486	0.0401763	DDX3Y
946	Q9P1F3	2	1	11.0805	0.912982	0.42777	1.0034	0.051187	COVID	CTRL	Costars family protein ABRACL OS=Homo sapiens OX=9606 GN=ABRACL PE=1 SV=1	2881.12	2644.62	2654.21	3069.26	2883.59	2573.26	3004.55	2692.38	2823.42	2942.28	2607.39	2692.8	2784.34	2793.8	1.0034	0.00489261	0.039538	ABRACL
947	P52209	11	3	71.7475	0.914013	0.427808	1.00651	0.0511589	COVID	CTRL	6-phosphogluconate dehydrogenase_ decarboxylating OS=Homo sapiens OX=9606 GN=PGD PE=1 SV=3	51297.2	51352.1	56188.9	58963.1	61118.2	59001.4	59558.6	47473.2	60814.1	56098	55954.9	60222.7	56320.1	56686.9	1.00651	0.0093645	0.0390476	PGD
948	Q96EP5	3	1	17.6809	0.916562	0.428379	1.02994	0.0510909	CTRL	COVID	DAZ-associated protein 1 OS=Homo sapiens OX=9606 GN=DAZAP1 PE=1 SV=1	28215.6	35243.6	16577.2	18548	16015.1	15711.9	18440.3	20159.9	17974.8	22694.6	23776.9	23476.2	21718.6	21087.1	0.970926	-0.0425663	0.0378382	DAZAP1
949	P84103	6	2	30.1295	0.917136	0.428379	1.02905	0.0510759	CTRL	COVID	Serine/arginine-rich splicing factor 3 OS=Homo sapiens OX=9606 GN=SRSF3 PE=1 SV=1	35614.9	38879.3	32542.6	20202.7	28755	29805.2	30484.9	33591.7	31163.5	27556	28085.6	29673.4	30966.6	30092.5	0.971773	-0.0413094	0.0375663	SRSF3
950	Q13162	6	3	59.8812	0.919096	0.42885	1.00606	0.0510253	CTRL	COVID	Peroxiredoxin-4 OS=Homo sapiens OX=9606 GN=PRDX4 PE=1 SV=1	41405.9	42622.9	40054.7	28408	30169.8	27245.9	34733.4	39720.9	32745.7	34247.6	34549.9	32644.6	34984.5	34773.7	0.993973	-0.00872118	0.036639	PRDX4
951	P12277	2	1	10.5944	0.92214	0.429076	1.0041	0.0509493	CTRL	COVID	Creatine kinase B-type OS=Homo sapiens OX=9606 GN=CKB PE=1 SV=1	4531.84	4080.18	4428.07	4417.31	3842.4	4123.83	4314.07	4033.73	4049.84	4239.29	4315.99	4366.8	4237.27	4219.95	0.995912	-0.0059092	0.0352033	CKB
952	P35609	39	8	368.522	0.922192	0.429076	1.03397	0.050948	CTRL	COVID	Alpha-actinin-2 OS=Homo sapiens OX=9606 GN=ACTN2 PE=1 SV=1	635630	617107	585527	368797	404192	412381	502834	543833	468220	479403	473150	456867	503939	487384	0.967149	-0.0481897	0.0351785	ACTN2
953	Q8N1H7	4	2	24.1112	0.922441	0.429076	1.01764	0.050942	CTRL	COVID	Protein SIX6OS1 OS=Homo sapiens OX=9606 GN=SIX6OS1 PE=1 SV=2	51574.1	59921.5	53833.7	42456.9	45673.3	38092.7	47382.3	46022.2	48300.4	49929.3	44225.4	50638.5	48592.1	47749.7	0.982664	-0.0252294	0.0350616	SIX6OS1
954	Q13207	3	1	16.3633	0.924588	0.42939	1.00172	0.0508903	COVID	CTRL	T-box transcription factor TBX2 OS=Homo sapiens OX=9606 GN=TBX2 PE=1 SV=3	4142.77	4688.45	4947.02	4206.37	4322.84	4420.28	4163.47	4433.48	4613.57	4510.71	4606.21	4446.2	4454.62	4462.27	1.00172	0.00247611	0.0340517	TBX2
957	P05198	7	4	50.4247	0.928052	0.429468	1.00043	0.0508101	COVID	CTRL	Eukaryotic translation initiation factor 2 subunit 1 OS=Homo sapiens OX=9606 GN=EIF2S1 PE=1 SV=3	28237.7	27902.3	29756.7	21353.4	24416.2	25541.7	26650.9	26475.9	27204.9	23541.4	25796.5	27606.2	26201.3	26212.6	1.00043	0.000622847	0.0324276	EIF2S1
958	P61224	10	1	82.5111	0.930937	0.430361	1.00219	0.0507463	COVID	CTRL	Ras-related protein Rap-1b OS=Homo sapiens OX=9606 GN=RAP1B PE=1 SV=1	83144.6	84254.8	85411	83802	92976.3	91248.9	87259.9	90443.2	92006.7	81500.3	85240.5	85530.1	86806.3	86996.8	1.00219	0.00316241	0.0310798	RAP1B
960	P62304	5	3	33.4836	0.936723	0.432011	1.00606	0.0506261	CTRL	COVID	Small nuclear ribonucleoprotein E OS=Homo sapiens OX=9606 GN=SNRPE PE=1 SV=1	46665.4	47927.5	43806.6	25431.8	43095.4	46794.4	43557.3	50554.2	44273.8	35511.7	39707.2	38589.3	42286.9	42032.2	0.993979	-0.00871249	0.0283886	SNRPE
961	O60551	6	1	35.8618	0.937569	0.432011	1.01365	0.0506094	COVID	CTRL	Glycylpeptide N-tetradecanoyltransferase 2 OS=Homo sapiens OX=9606 GN=NMT2 PE=1 SV=1	31053.5	29412.2	32753.8	19175.1	35275.3	32864.7	32718.7	35325.3	38895.2	20855	30172	25033	30089.1	30499.9	1.01365	0.0195633	0.0279969	NMT2
962	P46782	18	12	100.667	0.938345	0.432011	1.0024	0.0505943	CTRL	COVID	40S ribosomal protein S5 OS=Homo sapiens OX=9606 GN=RPS5 PE=1 SV=4	134484	131685	137855	126129	119622	126403	122890	126481	121788	137156	133699	132303	129363	129053	0.997602	-0.00346303	0.0276374	RPS5
964	P35637	14	7	90.0024	0.943567	0.433529	1.01142	0.0504977	COVID	CTRL	RNA-binding protein FUS OS=Homo sapiens OX=9606 GN=FUS PE=1 SV=1	56711.9	61982.5	62843.2	54833.8	58498.9	55010.8	64316.2	67203.3	64229.6	57281	45637.4	55209.4	58313.5	58979.5	1.01142	0.0163835	0.0252274	FUS
965	Q92928	16	4	123.501	0.946042	0.434223	1.00167	0.0504549	CTRL	COVID	Putative Ras-related protein Rab-1C OS=Homo sapiens OX=9606 GN=RAB1C PE=5 SV=2	109766	109700	114992	103650	115426	114451	107092	110060	108068	112072	109733	119849	111331	111146	0.998337	-0.00240117	0.0240895	RAB1C
966	Q9Y696	15	8	81.4794	0.954484	0.437494	1.00194	0.0503235	CTRL	COVID	Chloride intracellular channel protein 4 OS=Homo sapiens OX=9606 GN=CLIC4 PE=1 SV=4	114577	116380	111444	83646.4	102514	101114	108688	110265	104727	100033	107069	97675.7	104946	104743	0.998066	-0.00279299	0.0202313	CLIC4
967	O75531	5	2	27.1086	0.955111	0.437494	1.08231	0.0503147	CTRL	COVID	Barrier-to-autointegration factor OS=Homo sapiens OX=9606 GN=BANF1 PE=1 SV=1	34560.2	38167.5	30909.5	13196.2	12843.6	17419.6	24610.4	24913.3	25106.2	22920.8	18170.7	20188.5	24516.1	22651.6	0.92395	-0.114114	0.019946	BANF1
968	P02786	6	3	28.5376	0.956967	0.437898	1.00227	0.0502891	CTRL	COVID	Transferrin receptor protein 1 OS=Homo sapiens OX=9606 GN=TFRC PE=1 SV=2	34442.3	34206.6	36041.4	24837.3	35788.8	28068	34747.3	35716.6	32886.2	28373.6	30831.6	30391.2	32230.7	32157.7	0.997735	-0.00327097	0.0191029	TFRC
969	O15460	5	1	25.9853	0.959825	0.438353	1.01565	0.050252	CTRL	COVID	Prolyl 4-hydroxylase subunit alpha-2 OS=Homo sapiens OX=9606 GN=P4HA2 PE=1 SV=1	46182.3	45997.9	48011.6	26988.9	32208	34610.8	40455.8	42213.7	39199.4	35249.4	37397.6	35877.9	38999.9	38399	0.984591	-0.0224038	0.0178079	P4HA2
970	P55786	28	15	144.886	0.959908	0.438353	1.00586	0.0502509	CTRL	COVID	Puromycin-sensitive aminopeptidase OS=Homo sapiens OX=9606 GN=NPEPPS PE=1 SV=2	181715	181018	201945	149999	187545	192857	183922	186582	183914	166841	183274	184162	182513	181449	0.994169	-0.00843664	0.0177705	NPEPPS
972	P61163	9	6	69.9754	0.963109	0.438756	1.00144	0.0502124	CTRL	COVID	Alpha-centractin OS=Homo sapiens OX=9606 GN=ACTR1A PE=1 SV=1	49337.5	45736.5	43133.6	38635.4	40251.3	41483	42024.9	43960.3	42612	42444.5	44021.6	43142.9	43096.2	43034.4	0.998565	-0.00207225	0.0163245	ACTR1A
973	P24752	8	3	54.6949	0.963715	0.438756	1.00347	0.0502055	CTRL	COVID	Acetyl-CoA acetyltransferase_ mitochondrial OS=Homo sapiens OX=9606 GN=ACAT1 PE=1 SV=1	22989.5	23148.8	25093.4	21427.2	27942.4	31419.7	25446.4	27630.9	26278.5	22895.2	23401.9	25842.5	25336.8	25249.2	0.996543	-0.0049962	0.0160516	ACAT1
974	P27708	12	7	62.9877	0.969678	0.441025	1.00809	0.0501435	CTRL	COVID	CAD protein OS=Homo sapiens OX=9606 GN=CAD PE=1 SV=3	28321.9	32468.8	33534.7	22858.6	23250.3	23256.5	25301.8	27467.9	24316.7	29116.1	28408	27766.4	27281.8	27062.8	0.991973	-0.0116268	0.0133726	CAD
975	Q9UHD8	16	7	112.456	0.972471	0.441849	1.01617	0.0501182	CTRL	COVID	Septin-9 OS=Homo sapiens OX=9606 GN=SEPTIN9 PE=1 SV=2	97619.1	97024.7	91585.7	59254.2	76866.3	76561.9	84103.1	89233.1	85029.4	78541.6	75144.1	78919.4	83152	81828.4	0.984083	-0.0231484	0.0121235	SEPTIN9
976	P62979	4	2	36.086	0.97676	0.443351	1.0714	0.0500843	CTRL	COVID	Ubiquitin-40S ribosomal protein S27a OS=Homo sapiens OX=9606 GN=RPS27A PE=1 SV=2	33597.2	32988.2	31550.9	10315	14263.3	18109	27879.3	29092	25728.7	16944.1	15416.4	16378.5	23470.6	21906.5	0.933358	-0.0994973	0.010212	RPS27A
977	Q8NBS9	24	18	149.333	0.982362	0.445318	1.00883	0.0500485	CTRL	COVID	Thioredoxin domain-containing protein 5 OS=Homo sapiens OX=9606 GN=TXNDC5 PE=1 SV=2	171281	167535	136245	120592	118187	117078	142432	154828	135867	133506	122954	134057	138486	137274	0.991246	-0.0126843	0.00772853	TXNDC5
978	Q9UBB4	9	5	45.574	0.983073	0.445318	1.0019	0.0500447	CTRL	COVID	Ataxin-10 OS=Homo sapiens OX=9606 GN=ATXN10 PE=1 SV=1	14691.4	16613.9	17324.5	16936.6	17879.2	15960.1	15476.8	16514.4	15859.4	17014.8	17164.5	17187.4	16567.6	16536.2	0.998105	-0.00273695	0.00741438	ATXN10
979	Q93045	4	1	32.9335	0.986992	0.446026	1.01608	0.0500264	CTRL	COVID	Stathmin-2 OS=Homo sapiens OX=9606 GN=STMN2 PE=1 SV=3	29147.7	30084.4	29092.5	19111.9	18737	20076.3	24970.4	26829.6	19519.5	23667.9	24106.7	24840.9	24375	23989.1	0.984172	-0.0230179	0.0056862	STMN2
980	P07737	29	20	162.624	0.988012	0.446026	1.00967	0.0500224	CTRL	COVID	Profilin-1 OS=Homo sapiens OX=9606 GN=PFN1 PE=1 SV=2	467943	437161	397037	319255	341143	412641	380717	395018	393062	400555	390280	392803	395863	392073	0.990424	-0.013882	0.00523771	PFN1
981	P45880	6	3	33.0901	0.988639	0.446026	1.03391	0.0500201	CTRL	COVID	Voltage-dependent anion-selective channel protein 2 OS=Homo sapiens OX=9606 GN=VDAC2 PE=1 SV=2	31644.4	34249.5	33873.9	16750.1	23628.6	17049.5	24517.7	34112.5	26818.6	21377	23758.8	21455.3	26199.3	25340	0.967199	-0.0481154	0.00496232	VDAC2
982	Q86UD0	4	2	20.2207	0.990128	0.446026	1.00228	0.0500152	CTRL	COVID	Suppressor APC domain-containing protein 2 OS=Homo sapiens OX=9606 GN=SAPCD2 PE=1 SV=2	13958.1	12444.6	13271.9	14531	14277.2	15578.7	14014.2	13934.8	14187.3	13693.4	14855.9	13184.5	14010.3	13978.3	0.997722	-0.0032907	0.00430858	SAPCD2
983	Q13867	4	1	21.5881	0.99035	0.446026	1.00062	0.0500145	COVID	CTRL	Bleomycin hydrolase OS=Homo sapiens OX=9606 GN=BLMH PE=1 SV=1	17147.7	19719.6	18546.9	15524.3	16462.7	16356.7	16107.8	16585.8	15485.6	17437.9	18758.3	19446.9	17293	17303.7	1.00062	0.000895266	0.00421151	BLMH
984	O15143	5	3	40.4968	0.990579	0.446026	1.01323	0.0500138	CTRL	COVID	Actin-related protein 2/3 complex subunit 1B OS=Homo sapiens OX=9606 GN=ARPC1B PE=1 SV=3	52841.1	53638.8	45915.1	25526	41938.6	37942	41850.7	57555.6	48445.8	35718.1	35342.6	35522	42966.9	42405.8	0.98694	-0.0189657	0.00411097	ARPC1B
985	P49755	9	2	77.3839	0.994026	0.447131	1.00344	0.0500056	CTRL	COVID	Transmembrane emp24 domain-containing protein 10 OS=Homo sapiens OX=9606 GN=TMED10 PE=1 SV=2	186612	175538	180238	142983	141804	141968	148610	152560	140853	174316	164748	184731	161524	160970	0.996568	-0.00495921	0.00260234	TMED10
986	P07996	9	6	69.2537	0.997848	0.448403	1.00005	0.0500007	CTRL	COVID	Thrombospondin-1 OS=Homo sapiens OX=9606 GN=THBS1 PE=1 SV=2	87954.3	88802.7	88282.8	80428.8	81073.5	84795.9	81753.1	85948	80205.8	86853.9	88580	87969.2	85223	85218.4	0.999945	-7.87509e-05	0.000935476	THBS1

## Sheet: Neurons
	Accession	Peptide count	Unique peptides	Confidence score	Anova (p)	q Value	Max fold change	Power	Highest mean condition	Lowest mean condition	Description	20200610_GRO_NEUCOV1_1.COVID	20200610_GRO_NEUCOV1_2.COVID	20200610_GRO_NEUCOV1_3.COVID	20200610_GRO_NEUCOV2_1.COVID	20200610_GRO_NEUCOV2_3.COVID	20200610_GRO_NEUCOV2_4.COVID	20200610_GRO_NEUCOV3_1.COVID	20200610_GRO_NEUCOV3_3.COVID	20200610_GRO_NEUCOV3_4.COVID	20200610_GRO_NEUN1_1.CTRL	20200610_GRO_NEUN1_2.CTRL	20200610_GRO_NEUN1_3.CTRL	20200610_GRO_NEUN2_1.CTRL	20200610_GRO_NEUN2_2.CTRL	20200610_GRO_NEUN2_3_1.CTRL	20200610_GRO_NEUN3_1.CTRL	20200610_GRO_NEUN3_3.CTRL	20200610_GRO_NEUN3_4.CTRL	median COVID	median CTRL	fc	log2(fc)	-log10(p)	gene name
0	P20020	13	3	91.4516	4.91771e-09	2.41222e-06	1.33851	1	COVID	CTRL	Plasma membrane calcium-transporting ATPase 1 OS=Homo sapiens OX=9606 GN=ATP2B1 PE=1 SV=4	1.23788e+06	1.3705e+06	1.38164e+06	1.17528e+06	1.28293e+06	1.35161e+06	1.41192e+06	1.37251e+06	1.23952e+06	1.01117e+06	962766	971112	974839	892439	1.03201e+06	1.02142e+06	1.00576e+06	962030	1.31375e+06	981506	1.33851	0.420627	8.30824	ATP2B1
2	P25786	5	2	20.2385	2.67652e-07	3.35345e-05	1.54971	1	COVID	CTRL	Proteasome subunit alpha type-1 OS=Homo sapiens OX=9606 GN=PSMA1 PE=1 SV=1	116462	117203	114596	119280	123941	124384	165355	129177	149362	71098.7	72844.5	79913.6	83811.9	83774.7	88269.5	87800.8	89067.8	91789.1	128862	83152.3	1.54971	0.632002	6.57243	PSMA1
3	Q06124	4	2	19.3226	2.73463e-07	3.35345e-05	1.48104	1	COVID	CTRL	Tyrosine-protein phosphatase non-receptor type 11 OS=Homo sapiens OX=9606 GN=PTPN11 PE=1 SV=3	499337	492219	419830	504661	432729	416123	479983	418538	439505	280802	321717	332261	279929	323836	254023	374485	307659	295582	455881	307811	1.48104	0.566614	6.5631	PTPN11
4	P61313	10	5	71.8846	4.22191e-07	3.99022e-05	1.26577	1	CTRL	COVID	60S ribosomal protein L15 OS=Homo sapiens OX=9606 GN=RPL15 PE=1 SV=2	33346.5	31645.4	36301.8	32591.4	33591	34734	36701.8	33849.8	36347.3	40404	45545.3	47165.5	45789.4	44101.9	46368.8	40263.7	42238.7	39384.2	34345.4	43473.5	0.790031	-0.340018	6.37449	RPL15
5	P48163	17	8	136.408	5.65775e-07	3.99022e-05	1.30715	1	COVID	CTRL	NADP-dependent malic enzyme OS=Homo sapiens OX=9606 GN=ME1 PE=1 SV=1	122383	120705	109107	135036	128687	115357	133647	129290	121856	96602.8	89608.1	85104.4	104860	94103.3	88700.1	102065	90837.3	101936	124008	94868.5	1.30715	0.386427	6.24736	ME1
6	P51665	4	1	24.7985	7.4438e-07	3.99022e-05	1.2924	1	COVID	CTRL	26S proteasome non-ATPase regulatory subunit 7 OS=Homo sapiens OX=9606 GN=PSMD7 PE=1 SV=2	84015.6	87993.8	79601.5	97554.3	98312	95598.7	99340.2	101110	101598	76341.8	68786.1	71689.7	76305.9	72262.8	74683.8	72720.8	73181.1	67945.8	93902.7	72657.5	1.2924	0.370055	6.12821	PSMD7
7	Q13618	16	7	90.0741	7.63573e-07	3.99022e-05	1.22978	1	COVID	CTRL	Cullin-3 OS=Homo sapiens OX=9606 GN=CUL3 PE=1 SV=2	413824	416891	429413	407705	457278	439845	509135	459348	466886	334874	352682	360653	369232	363639	371524	359268	372905	368095	444481	361430	1.22978	0.298403	6.11715	CUL3
9	O75390	6	3	49.6785	8.13472e-07	3.99022e-05	1.43167	1	COVID	CTRL	Citrate synthase_ mitochondrial OS=Homo sapiens OX=9606 GN=CS PE=1 SV=2	89355.6	92946.6	77492	98006.2	93080.4	97273.8	81372.4	102260	98449	67866.4	56802.7	53577.8	72879.4	70589.6	64103.8	60163.7	64558.1	69367	92248.4	64434.3	1.43167	0.517696	6.08966	CS
10	O15085	16	5	79.4593	1.20043e-06	5.35303e-05	1.2618	1	COVID	CTRL	Rho guanine nucleotide exchange factor 11 OS=Homo sapiens OX=9606 GN=ARHGEF11 PE=1 SV=1	88044	92795.4	90688.1	104680	110648	102825	106626	98442.6	96728.9	74769.3	75127.8	74165.9	74970.4	80971	78781.5	84235.9	80897.7	82594	99053.2	78501.5	1.2618	0.335483	5.92066	ARHGEF11
11	Q9UHY7	2	1	15.9846	1.71146e-06	6.7599e-05	1.47396	0.999999	COVID	CTRL	Enolase-phosphatase E1 OS=Homo sapiens OX=9606 GN=ENOPH1 PE=1 SV=1	9315.8	9453.57	8808.43	9623.85	8575.25	8795.59	11652.3	8312.11	10071.7	6637.75	6123.08	6126.26	6145.01	6697.4	4872.52	7761.42	6507.69	6531.32	9400.96	6378.05	1.47396	0.559693	5.76663	ENOPH1
13	Q13867	11	5	80.2672	3.19796e-06	0.000112046	1.54535	0.999997	COVID	CTRL	Bleomycin hydrolase OS=Homo sapiens OX=9606 GN=BLMH PE=1 SV=1	1.07116e+06	1.04257e+06	872576	1.12367e+06	1.14719e+06	1.00244e+06	1.08765e+06	1.26539e+06	1.1932e+06	743275	568834	551832	898017	820700	671663	679092	677538	734450	1.08954e+06	705044	1.54535	0.62793	5.49513	BLMH
14	Q96AG4	10	5	87.9483	3.4413e-06	0.000112534	1.49195	0.999997	COVID	CTRL	Leucine-rich repeat-containing protein 59 OS=Homo sapiens OX=9606 GN=LRRC59 PE=1 SV=1	1.15216e+06	1.12626e+06	946328	1.19311e+06	1.21931e+06	1.07009e+06	1.19619e+06	1.35799e+06	1.28896e+06	814115	667306	626096	975481	912280	740765	762200	750665	822622	1.17227e+06	785726	1.49195	0.577203	5.46328	LRRC59
15	Q9Y3U8	3	2	18.1269	3.92842e-06	0.000120435	1.20272	0.999995	CTRL	COVID	60S ribosomal protein L36 OS=Homo sapiens OX=9606 GN=RPL36 PE=1 SV=3	15105.3	15404.9	15415.8	14667.5	15464.6	15895	17664.8	17519.2	17028.7	19733	20511.6	19087.3	19378.3	18946.3	19438.9	17859.6	18215	20220.4	16018.4	19265.6	0.831452	-0.266295	5.40578	RPL36
16	P31942	18	12	139.707	4.65063e-06	0.000134189	1.26461	0.999993	COVID	CTRL	Heterogeneous nuclear ribonucleoprotein H3 OS=Homo sapiens OX=9606 GN=HNRNPH3 PE=1 SV=2	69387.8	66218	67267.6	69357.2	67769.4	68555.3	60125.3	59462.9	59162.9	49435.9	49807.6	57818.1	47334.7	47530.7	47777.5	57143.1	53116.9	54451.2	65256.3	51601.7	1.26461	0.338697	5.33249	HNRNPH3
17	Q8WUD1	11	2	96.8621	5.08279e-06	0.000138511	1.34111	0.999992	COVID	CTRL	Ras-related protein Rab-2B OS=Homo sapiens OX=9606 GN=RAB2B PE=1 SV=1	1.22761e+06	1.25326e+06	1.14099e+06	1.31754e+06	1.25417e+06	1.20864e+06	1.11084e+06	1.22115e+06	1.22837e+06	881224	732226	782595	1.0332e+06	944938	821817	963069	994982	1.02022e+06	1.21806e+06	908252	1.34111	0.423425	5.2939	RAB2B
18	A5D8V7	13	2	73.6066	6.70456e-06	0.000172053	1.33433	0.999984	COVID	CTRL	Coiled-coil domain-containing protein 151 OS=Homo sapiens OX=9606 GN=CCDC151 PE=1 SV=1	1.21185e+06	1.23322e+06	1.12647e+06	1.2977e+06	1.22913e+06	1.19107e+06	1.09159e+06	1.20359e+06	1.20952e+06	871116	722825	775048	1.02381e+06	928868	813535	954397	988040	1.01193e+06	1.19935e+06	898841	1.33433	0.416112	5.17363	CCDC151
20	O15075	26	12	194.246	7.74488e-06	0.000172053	1.12175	0.999978	COVID	CTRL	Serine/threonine-protein kinase DCLK1 OS=Homo sapiens OX=9606 GN=DCLK1 PE=1 SV=2	110982	110115	108229	117834	113957	113237	116625	117811	119498	103171	104948	100241	102361	101836	109492	101690	94624.6	98316	114254	101853	1.12175	0.165753	5.11099	DCLK1
21	Q9UJU6	8	5	50.7835	8.04782e-06	0.000172053	1.3429	0.999976	CTRL	COVID	Drebrin-like protein OS=Homo sapiens OX=9606 GN=DBNL PE=1 SV=1	35451.1	29738	34613	27890.2	26428.6	32305.6	33519.1	31861.1	27301.5	41309	47352.1	42027	43379	37913.6	46609	37640.7	37895.4	40689	31012	41646.1	0.744656	-0.425354	5.09432	DBNL
22	Q02978	7	6	53.1865	8.22789e-06	0.000172053	1.39313	0.999975	COVID	CTRL	Mitochondrial 2-oxoglutarate/malate carrier protein OS=Homo sapiens OX=9606 GN=SLC25A11 PE=1 SV=3	40800.3	39640.3	36842.9	48186.3	44336.4	42245.6	48073	46684.2	44826.3	32502.4	25283.1	27196.3	37347	28815.8	29229.3	32486.4	33004.3	35254.3	43515	31235.4	1.39313	0.47833	5.08471	SLC25A11
24	P10253	10	4	60.2223	8.76897e-06	0.000172053	1.25216	0.999971	COVID	CTRL	Lysosomal alpha-glucosidase OS=Homo sapiens OX=9606 GN=GAA PE=1 SV=4	49759.7	52293.2	46341.8	56057	53846.8	49585.1	51635.9	51911.6	51214.2	40673.3	36471.2	37311.9	40183	38745	41358.7	48719	45629.5	40387.5	51405	41053.2	1.25216	0.324414	5.05705	GAA
26	Q16280	5	1	23.4774	1.02003e-05	0.000185311	1.34222	0.999961	COVID	CTRL	Cyclic nucleotide-gated olfactory channel OS=Homo sapiens OX=9606 GN=CNGA2 PE=2 SV=2	29344.2	32347.6	30370.2	27498.7	36019	27497.2	36218.9	36271.5	37035.4	23769.8	22743.3	21940.5	24522.8	27221	24272.6	24432.4	24955.2	24140.9	32511.4	24222	1.34222	0.424625	4.99139	CNGA2
28	P0C0L4;P0C0L5	11	7	63.5032	1.51173e-05	0.000247176	1.39937	0.999912	COVID	CTRL	Complement C4-A OS=Homo sapiens OX=9606 GN=C4A PE=1 SV=2	53474.8	44112.7	44994.1	58026.9	48418.2	43611.4	52693.8	53749.6	49459.4	39388.1	31254	31994.8	45088.7	38151	30592.9	38189.9	31691.2	34178.9	49837.9	35614.4	1.39937	0.484782	4.82053	C4A
29	P38159;Q96E39	20	10	136.852	1.72725e-05	0.000262282	1.22442	0.999886	COVID	CTRL	RNA-binding motif protein_ X chromosome OS=Homo sapiens OX=9606 GN=RBMX PE=1 SV=3	68599.1	67489.9	66706.3	77784.6	70647.5	70945.8	73629.1	68019.6	70474	51926.9	49448.4	54792.9	57790.3	56503.6	61310.3	65562	62608.6	58093.1	70477.3	57559.6	1.22442	0.292103	4.76264	RBMX
30	Q8IWZ3	14	7	75.5551	1.77872e-05	0.000262282	1.13306	0.99988	COVID	CTRL	Ankyrin repeat and KH domain-containing protein 1 OS=Homo sapiens OX=9606 GN=ANKHD1 PE=1 SV=1	148505	151452	157974	145157	163196	155122	163319	151920	140682	129118	127422	141301	137282	140283	136367	131270	136036	136498	153036	135064	1.13306	0.18023	4.74989	ANKHD1
33	P37837	4	4	34.7649	2.02019e-05	0.000262282	1.2183	0.999846	CTRL	COVID	Transaldolase OS=Homo sapiens OX=9606 GN=TALDO1 PE=1 SV=2	43639.7	41403.3	44981.3	40426.9	41462.3	41504	51007.2	46374.1	46768.1	53833.4	60390	56300.8	53104.5	52333.2	53813	47819.6	51389.8	55370	44174.1	53817.2	0.820818	-0.284865	4.69461	TALDO1
34	P48681;P34947;P45985;Q05D60;Q155Q3;Q5HYJ3;Q6PL18;Q86Y38;Q8NE71;Q9P289;Q9UN81	78	41	587.073	2.02874e-05	0.000262282	1.17635	0.999845	COVID	CTRL	Nestin OS=Homo sapiens OX=9606 GN=NES PE=1 SV=2	451870	457676	443609	520455	515593	519202	514017	448837	451890	395257	404851	391054	413585	438126	418739	407695	396486	409272	480350	408341	1.17635	0.234313	4.69277	NES
36	Q05682	21	9	166.245	2.0471e-05	0.000262282	1.13604	0.999843	CTRL	COVID	Caldesmon OS=Homo sapiens OX=9606 GN=CALD1 PE=1 SV=3	134803	126536	129645	125257	118072	127943	122501	113407	117203	140538	138320	142129	134358	134540	148823	142400	139651	146344	123930	140789	0.88025	-0.184015	4.68886	CALD1
37	A2VDJ0	3	1	16.2188	2.08535e-05	0.000262282	1.21762	0.999837	COVID	CTRL	Transmembrane protein 131-like OS=Homo sapiens OX=9606 GN=TMEM131L PE=1 SV=2	37177.8	40032.8	38049.7	35588.2	44064.9	36257.3	44512.8	41689.3	44202.2	32661.1	32706.4	30316.9	33101.8	35162.4	33645.2	32724.7	32474.6	34160.2	40175	32994.8	1.21762	0.284059	4.68082	TMEM131L
38	Q04837	6	3	55.4244	2.16831e-05	0.000265365	1.19237	0.999825	CTRL	COVID	Single-stranded DNA-binding protein_ mitochondrial OS=Homo sapiens OX=9606 GN=SSBP1 PE=1 SV=1	13333.1	12757	12972.5	13572.7	12053.7	12834.8	13561.2	13467.8	12319	14175.2	16765.6	16003	15269	15153.5	13996	17589.2	14468.2	15934.7	12985.7	15483.8	0.838665	-0.253834	4.66388	SSBP1
39	O43175	29	15	209.526	2.21807e-05	0.000265365	1.17455	0.999817	COVID	CTRL	D-3-phosphoglycerate dehydrogenase OS=Homo sapiens OX=9606 GN=PHGDH PE=1 SV=4	265797	255715	264767	277228	274180	285219	332427	283255	296409	236843	234895	244998	245149	240174	249080	232680	237320	237135	281666	239808	1.17455	0.232106	4.65403	PHGDH
40	O75367	4	1	20.581	2.33782e-05	0.000270177	1.40174	0.999798	COVID	CTRL	Core histone macro-H2A.1 OS=Homo sapiens OX=9606 GN=MACROH2A1 PE=1 SV=4	14406.9	14760.8	13456.8	15287.8	14573.5	16503.1	12848.2	12380.4	14601.6	8109.9	8177.46	9046.29	9817.73	10915.8	11746.7	11408.1	12109.1	10568.4	14313.2	10211	1.40174	0.487218	4.63119	MACROH2A1
41	P14649	6	3	56.4025	2.39988e-05	0.000270177	1.17861	0.999788	CTRL	COVID	Myosin light chain 6B OS=Homo sapiens OX=9606 GN=MYL6B PE=1 SV=1	89388.9	76607	83678.8	80367.5	82069.3	81659.6	86549.8	72188.7	82915	88118.7	107620	95347.2	100439	92560.8	95436	97069.2	93266.6	96924.1	81713.8	96309.1	0.848454	-0.237092	4.61981	MYL6B
42	Q01130	5	2	38.589	2.46357e-05	0.000270177	1.17223	0.999778	CTRL	COVID	Serine/arginine-rich splicing factor 2 OS=Homo sapiens OX=9606 GN=SRSF2 PE=1 SV=4	34121.5	33777	34261	34412	34844.8	37780.5	37326.9	34452.1	31711	39351.7	45282.2	41445.5	38616.7	41556.9	41797.8	37004.2	38704	42780.3	34743	40726.6	0.853078	-0.22925	4.60843	SRSF2
43	Q9UDY4	2	1	11.1691	2.47861e-05	0.000270177	1.38322	0.999776	COVID	CTRL	DnaJ homolog subfamily B member 4 OS=Homo sapiens OX=9606 GN=DNAJB4 PE=1 SV=1	7318.7	7537.17	6639.72	7920.4	9160.81	9161.02	6681.88	5751.33	6763.05	5451.27	5047.36	5733.97	5233.06	5444.68	5151.15	5302.91	5833.69	5191.97	7437.12	5376.67	1.38322	0.46803	4.60579	DNAJB4
44	O60812;B2RXH8;B7ZW38;P0DMR1	6	1	49.829	2.62427e-05	0.000277749	1.31705	0.999751	COVID	CTRL	Heterogeneous nuclear ribonucleoprotein C-like 1 OS=Homo sapiens OX=9606 GN=HNRNPCL1 PE=1 SV=1	55838.6	60738	64135.7	76828.2	72029.3	64440.8	85235.2	66542.5	64014.3	47717.8	51291.8	46959.8	50235.2	51626.3	52334.4	55373.3	54215.6	53253.6	67755.8	51445.3	1.31705	0.397306	4.58099	HNRNPCL1
45	P62753	7	2	41.2265	2.66132e-05	0.000277749	1.11	0.999745	CTRL	COVID	40S ribosomal protein S6 OS=Homo sapiens OX=9606 GN=RPS6 PE=1 SV=1	29034.2	28806.7	28641.9	26701.6	30055.6	29233.9	30758.9	26356.3	29029.4	32521.1	31059	31933.3	31661.4	31385.2	33288.8	31991.5	31947.5	31279.5	28735.4	31896.4	0.900899	-0.150563	4.5749	RPS6
46	Q8WTP8	3	2	18.8388	2.78836e-05	0.000284945	1.30463	0.999722	COVID	CTRL	Apoptosis-enhancing nuclease OS=Homo sapiens OX=9606 GN=AEN PE=1 SV=2	26478.7	29655.3	28303.8	24586.6	33559	25586.2	32579.7	31791.1	33370.5	22144.1	21459	20263.8	23131.5	25774.7	22668.4	22898.3	22906.2	22575.3	29545.7	22646.8	1.30463	0.383638	4.55465	AEN
50	Q8IYD8	4	2	23.6419	3.84473e-05	0.000362674	1.2728	0.999513	COVID	CTRL	Fanconi anemia group M protein OS=Homo sapiens OX=9606 GN=FANCM PE=1 SV=2	29801.6	30059.6	29054.5	25585.2	34072.8	27126.7	34512.5	33204.5	35016.3	23865.8	23003.2	21534.1	24460.8	25867.9	24418.4	26031.1	24818.6	24757.1	30937.1	24306.3	1.2728	0.348004	4.41513	FANCM
52	P11488	15	2	124.976	4.67769e-05	0.000424905	1.30812	0.999322	COVID	CTRL	Guanine nucleotide-binding protein G(t) subunit alpha-1 OS=Homo sapiens OX=9606 GN=GNAT1 PE=1 SV=5	263665	314535	271992	345681	340582	313560	282578	251184	269640	205532	211543	202494	212914	246628	216530	250349	233770	248667	294824	225381	1.30812	0.387491	4.32997	GNAT1
53	P11940	39	5	238.13	5.10707e-05	0.000455473	1.1843	0.999217	CTRL	COVID	Polyadenylate-binding protein 1 OS=Homo sapiens OX=9606 GN=PABPC1 PE=1 SV=2	458043	454124	463636	444377	467015	470168	547374	480398	445436	538163	605297	563922	533400	560676	632472	532738	523869	519738	470063	556697	0.844379	-0.244037	4.29183	PABPC1
54	Q00325	9	5	87.7022	5.38741e-05	0.000465945	1.21035	0.999146	CTRL	COVID	Phosphate carrier protein_ mitochondrial OS=Homo sapiens OX=9606 GN=SLC25A3 PE=1 SV=2	55746.2	51072.3	60182.7	63164.4	61723.5	63167.6	68849.9	60836.2	65463.7	73188.5	73028.2	75518.5	73296.5	72423.5	82040.8	72588.7	77896.4	65959.8	61134.1	73993.4	0.826209	-0.275421	4.26862	SLC25A3
55	Q9UBT6	13	5	78.5027	5.44923e-05	0.000465945	1.18116	0.999131	COVID	CTRL	DNA polymerase kappa OS=Homo sapiens OX=9606 GN=POLK PE=1 SV=1	93906.2	98205.6	97469.9	94704.9	109531	98841.6	106139	106485	109773	78598.5	77942	82786.1	90433.5	96390.7	90179.9	85112.8	86487.8	86777.7	101673	86078.8	1.18116	0.240208	4.26366	POLK
56	Q8NCW5	6	1	44.5883	5.50946e-05	0.000465945	1.16503	0.999115	COVID	CTRL	NAD(P)H-hydrate epimerase OS=Homo sapiens OX=9606 GN=NAXE PE=1 SV=2	149499	149838	162232	146927	159346	162315	175650	162036	137965	133648	132992	144257	139162	129667	127806	132034	139592	127508	156201	134074	1.16503	0.220372	4.25889	NAXE
57	P62829	4	1	34.4575	5.7135e-05	0.000475011	1.28119	0.999062	COVID	CTRL	60S ribosomal protein L23 OS=Homo sapiens OX=9606 GN=RPL23 PE=1 SV=1	21986.4	25513.6	22518.2	28309	28912.8	24329.6	26485.1	23198.6	24242.2	21257.3	19808	17476.4	23051.1	20877.2	17323.4	19662.1	17892.8	18655.9	25055	19556	1.28119	0.357488	4.2431	RPL23
58	P25788	3	2	19.878	7.18209e-05	0.000587155	1.17397	0.998656	CTRL	COVID	Proteasome subunit alpha type-3 OS=Homo sapiens OX=9606 GN=PSMA3 PE=1 SV=2	18519.1	18549.9	18616.4	18219.4	19274	18921.6	23294.1	19771.5	21467.3	23107.8	23075	23032.9	23208.3	22681.2	25076	21442.4	23425.7	22312	19625.9	23040.2	0.851814	-0.23139	4.14375	PSMA3
59	Q14315	100	41	705.215	7.34101e-05	0.000590309	1.09499	0.99861	CTRL	COVID	Filamin-C OS=Homo sapiens OX=9606 GN=FLNC PE=1 SV=3	769804	734590	762076	781550	768732	782112	826668	737803	728838	829861	851350	821923	863410	819157	900022	826699	807774	826668	765797	838541	0.91325	-0.130918	4.13424	FLNC
60	Q15404	3	2	22.3559	7.87068e-05	0.000596406	1.54112	0.998454	COVID	CTRL	Ras suppressor protein 1 OS=Homo sapiens OX=9606 GN=RSU1 PE=1 SV=3	33085.7	25355.7	27550.3	31598.8	25442.1	22846.2	25000.6	21538.3	18498.7	17911.7	17833.4	18843.2	17459.5	14740.5	12186.5	20865.9	15866.8	14129.4	25657.4	16648.5	1.54112	0.623979	4.10399	RSU1
61	Q02878	12	4	98.3365	7.98622e-05	0.000596406	1.15745	0.99842	CTRL	COVID	60S ribosomal protein L6 OS=Homo sapiens OX=9606 GN=RPL6 PE=1 SV=3	38097.5	38015.4	37677.1	42799.4	40780.3	41866.2	48026.1	43711.2	41286	46373.9	49731.5	47684.9	46065.9	49452.5	47861.8	50095.5	46318.3	47288.3	41362.1	47874.7	0.863966	-0.210954	4.09766	RPL6
62	P31943	31	12	245.351	7.98917e-05	0.000596406	1.10339	0.998419	COVID	CTRL	Heterogeneous nuclear ribonucleoprotein H OS=Homo sapiens OX=9606 GN=HNRNPH1 PE=1 SV=4	410809	428793	399323	449124	419217	429720	443205	395789	428490	373260	381451	360699	368391	398104	385790	392598	386654	401035	422719	383109	1.10339	0.141942	4.0975	HNRNPH1
63	Q8IZH2	3	1	19.4172	8.00998e-05	0.000596406	1.282	0.998412	COVID	CTRL	5'-3' exoribonuclease 1 OS=Homo sapiens OX=9606 GN=XRN1 PE=1 SV=1	26177.1	29152.7	27971.4	23562.7	32270.3	25044.7	32978.7	31933.3	33217	22231.4	22299	21451.3	21985.7	25741.1	22899.7	22345.7	23227.2	22427.1	29145.3	22734.2	1.282	0.358398	4.09637	XRN1
64	Q9ULV4	15	5	112.267	8.13968e-05	0.000596406	1.29726	0.998373	COVID	CTRL	Coronin-1C OS=Homo sapiens OX=9606 GN=CORO1C PE=1 SV=1	1.39344e+06	1.39132e+06	1.27982e+06	1.46941e+06	1.46316e+06	1.62936e+06	1.7335e+06	1.61685e+06	1.65785e+06	1.03559e+06	1.08829e+06	1.00969e+06	1.15597e+06	1.30169e+06	1.12018e+06	1.39557e+06	1.10918e+06	1.2942e+06	1.51497e+06	1.16782e+06	1.29726	0.375471	4.08939	CORO1C
66	P19367	46	17	325.676	8.40971e-05	0.000596406	1.26205	0.998291	COVID	CTRL	Hexokinase-1 OS=Homo sapiens OX=9606 GN=HK1 PE=1 SV=3	1.52066e+06	1.527e+06	1.4147e+06	1.59322e+06	1.58747e+06	1.7546e+06	1.87855e+06	1.75679e+06	1.77917e+06	1.18019e+06	1.24347e+06	1.14819e+06	1.30924e+06	1.44645e+06	1.25368e+06	1.52575e+06	1.22507e+06	1.40455e+06	1.64579e+06	1.30407e+06	1.26205	0.335766	4.07522	HK1
67	P13804	10	3	60.868	8.45829e-05	0.000596406	1.11917	0.998277	CTRL	COVID	Electron transfer flavoprotein subunit alpha_ mitochondrial OS=Homo sapiens OX=9606 GN=ETFA PE=1 SV=1	37806	34313.7	36309.9	35615.5	36278.8	36758.7	42371.1	37767.5	37359.4	42659	42067.1	42094.4	42635.4	39393.1	43061.1	41446.2	40366.4	40728.5	37175.6	41605.7	0.893523	-0.162424	4.07272	ETFA
69	P28161	12	6	76.6399	8.9491e-05	0.000612007	1.18774	0.998125	COVID	CTRL	Glutathione S-transferase Mu 2 OS=Homo sapiens OX=9606 GN=GSTM2 PE=1 SV=2	50041.2	50556.3	46104.5	54075.3	50888.7	44421.2	48621.3	52298	51497.7	43290.4	38498.5	39390.2	45886.5	44700.5	36830.5	45889.1	41650.8	41475.2	49833.8	41956.8	1.18774	0.248218	4.04822	GSTM2
70	P12235	23	7	162.999	8.98502e-05	0.000612007	1.32674	0.998114	COVID	CTRL	ADP/ATP translocase 1 OS=Homo sapiens OX=9606 GN=SLC25A4 PE=1 SV=4	858316	771771	837366	848195	747814	902918	924810	794283	669405	632319	642916	626298	625723	500062	658776	697460	679271	480730	817209	615951	1.32674	0.40789	4.04648	SLC25A4
71	O14981	4	1	26.8376	9.10806e-05	0.000612007	1.38331	0.998075	COVID	CTRL	TATA-binding protein-associated factor 172 OS=Homo sapiens OX=9606 GN=BTAF1 PE=1 SV=2	120200	91582.9	113921	109240	105221	126756	132750	109973	112683	79641.4	64436.6	70569.2	97596.4	71182.7	103257	91403.3	83069.4	77888	113592	82116	1.38331	0.468125	4.04057	BTAF1
72	P68402	8	7	53.2042	9.64973e-05	0.000639642	1.33454	0.997904	COVID	CTRL	Platelet-activating factor acetylhydrolase IB subunit beta OS=Homo sapiens OX=9606 GN=PAFAH1B2 PE=1 SV=1	62247.7	70477.3	59352.8	57902.9	55271.3	50705.2	52635	50061.1	51762.9	47434.7	48904	43098.2	35842.3	43525.9	33906	45005.7	39179.6	45568.9	56712.9	42496.1	1.33454	0.416345	4.01548	PAFAH1B2
74	Q99878;P0C0S8;P20671;Q16777;Q6FI13;Q96KK5;Q9BTM1;P04908;Q7L7L0;Q93077	11	7	83.2696	9.94478e-05	0.000641853	1.53399	0.997809	COVID	CTRL	Histone H2A type 1-J OS=Homo sapiens OX=9606 GN=H2AC14 PE=1 SV=3	1.15435e+06	1.09334e+06	967976	1.32536e+06	1.24529e+06	1.2102e+06	1.01288e+06	1.09758e+06	1.11964e+06	557548	500655	519743	877455	873827	809466	852114	810290	865552	1.13629e+06	740739	1.53399	0.617293	4.0024	H2AC14
75	P45974	33	16	238.495	0.000110448	0.00067032	1.31593	0.99745	COVID	CTRL	Ubiquitin carboxyl-terminal hydrolase 5 OS=Homo sapiens OX=9606 GN=USP5 PE=1 SV=2	255786	292548	260832	330166	327807	298416	263489	250047	240712	189414	212250	190884	197983	206718	193463	260586	222313	241240	279978	212761	1.31593	0.39608	3.95684	USP5
76	Q8NA03	5	2	27.0562	0.00011094	0.00067032	1.29417	0.997433	COVID	CTRL	Fibrous sheath-interacting protein 1 OS=Homo sapiens OX=9606 GN=FSIP1 PE=2 SV=1	36246.7	38040.7	43398.2	51295.7	51805	41184.1	42318.7	41896.9	43128.2	29904.4	31594.9	31578.8	37871.6	35714.8	29929.5	34853.4	31790.3	37584	43257.1	33424.6	1.29417	0.372026	3.95491	FSIP1
77	Q13506	3	1	17.452	0.000111134	0.00067032	1.26862	0.997427	COVID	CTRL	NGFI-A-binding protein 1 OS=Homo sapiens OX=9606 GN=NAB1 PE=1 SV=2	29025.9	31312.1	30243	25660.6	35312.5	27104.9	35370.3	34786.7	35861.4	24722.2	23666.3	22736.5	24563.7	27782.1	25338.6	25066.9	25737.8	24784.7	31630.8	24933.2	1.26862	0.343262	3.95415	NAB1
78	P39656	7	3	39.6768	0.000111344	0.00067032	1.62101	0.99742	COVID	CTRL	Dolichyl-diphosphooligosaccharide--protein glycosyltransferase 48 kDa subunit OS=Homo sapiens OX=9606 GN=DDOST PE=1 SV=4	98743.7	110587	107342	191897	169327	155173	123302	123212	111769	79985.1	74971.8	63176	109205	92791.7	72279.2	84510.9	75024.3	83003.1	132372	81660.7	1.62101	0.696889	3.95333	DDOST
79	P23381	16	8	100.184	0.000111811	0.00067032	1.32942	0.997404	COVID	CTRL	Tryptophan--tRNA ligase_ cytoplasmic OS=Homo sapiens OX=9606 GN=WARS1 PE=1 SV=2	162749	167152	164783	200576	196369	176879	216297	182095	188050	116205	109617	120506	144259	148767	135593	157189	154334	158393	183883	138318	1.32942	0.410799	3.95151	WARS1
80	P35232	12	5	120.415	0.000112058	0.00067032	1.19252	0.997396	COVID	CTRL	Prohibitin OS=Homo sapiens OX=9606 GN=PHB PE=1 SV=1	130962	125213	120534	149724	135102	128672	153421	135666	138758	118225	102876	104549	123414	114543	105924	122133	112758	116992	135339	113490	1.19252	0.254011	3.95056	PHB
81	Q16851	8	1	59.0218	0.000119445	0.000705902	1.17492	0.997148	CTRL	COVID	UTP--glucose-1-phosphate uridylyltransferase OS=Homo sapiens OX=9606 GN=UGP2 PE=1 SV=5	171751	161767	174179	172148	155149	177481	188507	155459	153770	191414	210651	189193	196023	173009	202643	205616	192155	213675	167801	197153	0.851122	-0.232563	3.92283	UGP2
82	Q14738	6	3	28.415	0.000127247	0.000743058	1.1604	0.996882	COVID	CTRL	Serine/threonine-protein phosphatase 2A 56 kDa regulatory subunit delta isoform OS=Homo sapiens OX=9606 GN=PPP2R5D PE=1 SV=1	45054.2	45387.5	39938.6	49232.4	43272.3	42313.9	40585	43690.7	42712.8	42460.6	36497	35903.5	40161.2	38288	36000	35251.3	37909.6	35506.3	43576.4	37553	1.1604	0.214616	3.89535	PPP2R5D
83	Q15019	25	11	199.933	0.000131416	0.000758374	1.21035	0.996738	COVID	CTRL	Septin-2 OS=Homo sapiens OX=9606 GN=SEPTIN2 PE=1 SV=1	147905	153715	140926	164447	149313	143373	185961	150221	150498	141290	125950	115292	136121	131282	116490	138567	121051	119379	154040	127269	1.21035	0.275423	3.88135	SEPTIN2
84	O60518	12	6	66.4394	0.00013551	0.000772906	1.20207	0.996596	COVID	CTRL	Ran-binding protein 6 OS=Homo sapiens OX=9606 GN=RANBP6 PE=1 SV=2	56105.2	60464	56591.7	66752.1	68428.8	65034.1	72475.1	62018.3	62575.7	49617.6	50905.9	48211.3	52612.9	56799.5	53050.1	54487.8	49219.6	59648.2	63382.8	52728.1	1.20207	0.265519	3.86803	RANBP6
85	Q9UHV9	5	3	28.2587	0.000140443	0.000791837	1.14023	0.996423	CTRL	COVID	Prefoldin subunit 2 OS=Homo sapiens OX=9606 GN=PFDN2 PE=1 SV=1	16046.5	13914.1	15486.3	14527.7	15444.3	15711	15974.4	15655.1	14691.8	17453.9	16839.3	18792.2	17723.2	16789.8	17123.3	19321.7	15709.9	16972.6	15272.4	17414	0.877017	-0.189323	3.8525	PFDN2
86	P30626	9	5	62.6217	0.000142436	0.000793945	1.91482	0.996353	COVID	CTRL	Sorcin OS=Homo sapiens OX=9606 GN=SRI PE=1 SV=1	41938.6	44986.9	40676.2	57416.2	68036.4	61300.2	38724.9	80383.9	29967.5	28706	34021.4	33781.9	19788.6	26380	24920.2	27623	28289	18513.1	51492.3	26891.5	1.91482	0.937209	3.84638	SRI
87	Q9Y5L4	3	1	20.1521	0.000145044	0.000799162	1.90366	0.996261	COVID	CTRL	Mitochondrial import inner membrane translocase subunit Tim13 OS=Homo sapiens OX=9606 GN=TIMM13 PE=1 SV=1	19940.4	18786.3	18043.7	28115.9	24195.5	18055.2	16098.2	13150.7	11696.4	8875.57	7726.68	6260.65	9909.8	9141.9	7214.33	15408.8	11840.1	11916.4	18675.8	9810.47	1.90366	0.928776	3.8385	TIMM13
88	O75083	19	12	142.299	0.000147664	0.000799162	1.09257	0.996168	CTRL	COVID	WD repeat-containing protein 1 OS=Homo sapiens OX=9606 GN=WDR1 PE=1 SV=4	114450	115403	112808	116937	110999	115033	129586	113902	118399	126356	124595	122792	129656	130521	129130	133013	121129	127291	116391	127165	0.915276	-0.127721	3.83072	WDR1
89	P09417	6	4	38.2207	0.000148259	0.000799162	1.19389	0.996146	COVID	CTRL	Dihydropteridine reductase OS=Homo sapiens OX=9606 GN=QDPR PE=1 SV=2	35585.8	34647.2	36472.1	35771.4	37362.5	38884.6	40488.3	38106.3	44340.7	27332.3	32465.2	32954.1	31013.5	32135.6	36259.7	30202.7	32495.9	31313.4	37962.1	31796.9	1.19389	0.255671	3.82898	QDPR
90	Q9NVP1	2	1	12.1762	0.000152847	0.000814936	1.20457	0.995983	COVID	CTRL	ATP-dependent RNA helicase DDX18 OS=Homo sapiens OX=9606 GN=DDX18 PE=1 SV=2	69206.9	73016.2	63422.2	73156.6	80989.9	73367	74085.7	70881.9	69688.2	55617.5	58491.2	51962.6	61115	62210.7	56912.3	72668.6	57097.3	61721.3	71979.4	59755.2	1.20457	0.268521	3.81574	DDX18
91	P17677	8	4	73.533	0.000168036	0.000872293	1.25718	0.995435	COVID	CTRL	Neuromodulin OS=Homo sapiens OX=9606 GN=GAP43 PE=1 SV=1	86682.1	91830.9	90326.8	88864.6	90111.2	94295.2	111405	110279	118701	79088.7	78479.6	84490.8	78339.2	83932.5	83754.7	70835.8	70021.5	73021.6	98055	77996	1.25718	0.330191	3.7746	GAP43
92	Q16778;P06899;P23527;P33778;Q8N257;Q6DN03;Q6DRA6	15	5	161.943	0.000168136	0.000872293	1.31175	0.995431	COVID	CTRL	Histone H2B type 2-E OS=Homo sapiens OX=9606 GN=H2BC21 PE=1 SV=3	682801	690181	636666	807707	762063	759972	683170	698723	761005	404771	490298	467687	550628	611220	583345	630954	560970	641837	720254	549079	1.31175	0.391493	3.77434	H2BC21
93	P63261	85	19	977.383	0.00016894	0.000872293	1.10247	0.995402	COVID	CTRL	Actin_ cytoplasmic 2 OS=Homo sapiens OX=9606 GN=ACTG1 PE=1 SV=1	1.05119e+07	1.07579e+07	1.02335e+07	1.05504e+07	1.044e+07	1.08175e+07	1.18233e+07	1.07689e+07	1.06586e+07	9.5134e+06	9.67951e+06	9.05364e+06	9.55678e+06	9.74211e+06	9.44108e+06	1.04807e+07	9.83278e+06	1.02866e+07	1.07291e+07	9.73184e+06	1.10247	0.140745	3.77227	ACTG1
94	Q14258	3	2	26.7336	0.000175178	0.000880638	1.25782	0.995174	COVID	CTRL	E3 ubiquitin/ISG15 ligase TRIM25 OS=Homo sapiens OX=9606 GN=TRIM25 PE=1 SV=2	20286.9	20155.4	18654.8	18660.4	20389.9	19668.7	19142.7	23169.6	22106.5	16869.3	16693.7	15152.4	15051	18712.1	12158.5	15918.2	16585.4	17741.3	20248.3	16098	1.25782	0.330922	3.75652	TRIM25
95	P50148	4	2	22.3288	0.000175626	0.000880638	1.24875	0.995158	CTRL	COVID	Guanine nucleotide-binding protein G(q) subunit alpha OS=Homo sapiens OX=9606 GN=GNAQ PE=1 SV=4	2683.17	2411	2441.85	2358.09	2491.47	2436.35	2396.86	2940.22	2531.52	2865.15	3642.2	3450.03	2587.25	2799.56	3181.02	3046.36	3205.18	3558.12	2521.17	3148.32	0.800799	-0.320487	3.75541	GNAQ
96	P17858	23	9	175.859	0.000177254	0.000880638	1.17251	0.995098	COVID	CTRL	ATP-dependent 6-phosphofructokinase_ liver type OS=Homo sapiens OX=9606 GN=PFKL PE=1 SV=6	168564	170978	167555	168901	195483	179144	185275	168910	167328	144121	136891	134345	169435	165729	153432	146164	137733	152980	174682	148981	1.17251	0.229604	3.7514	PFKL
97	P36405	12	8	88.4927	0.000177737	0.000880638	1.15175	0.99508	COVID	CTRL	ADP-ribosylation factor-like protein 3 OS=Homo sapiens OX=9606 GN=ARL3 PE=1 SV=2	79230.4	85308.3	79248.4	86290.5	91103.6	82310.3	100417	86278.9	89252.9	77621.7	76243.3	73860.2	74512.8	75931.3	71381.8	82440.5	72596.9	72157	86604.5	75193.9	1.15175	0.203825	3.75022	ARL3
98	P78344	14	4	82.8388	0.000180326	0.000884527	1.14369	0.994985	COVID	CTRL	Eukaryotic translation initiation factor 4 gamma 2 OS=Homo sapiens OX=9606 GN=EIF4G2 PE=1 SV=1	60377.7	65079.8	63953.4	62059.4	72011.1	62509.4	71791.1	71205.6	72577.7	56050.6	55676.2	56945.4	59678.5	61346.9	57686.2	60143.5	58314	60147.1	66840.6	58443.2	1.14369	0.19369	3.74394	EIF4G2
99	P60709	61	1	975.008	0.000183011	0.000888812	1.10411	0.994886	COVID	CTRL	Actin_ cytoplasmic 1 OS=Homo sapiens OX=9606 GN=ACTB PE=1 SV=1	1.04536e+07	1.07034e+07	1.01558e+07	1.05048e+07	1.03772e+07	1.07528e+07	1.17823e+07	1.07145e+07	1.0593e+07	9.44941e+06	9.61096e+06	8.9655e+06	9.48938e+06	9.67851e+06	9.37406e+06	1.04329e+07	9.76661e+06	1.02141e+07	1.06708e+07	9.6646e+06	1.10411	0.142889	3.73752	ACTB
100	P50440	3	1	20.612	0.000192007	0.000920499	1.20589	0.994553	COVID	CTRL	Glycine amidinotransferase_ mitochondrial OS=Homo sapiens OX=9606 GN=GATM PE=1 SV=1	40849.3	41542.5	46858.6	53645.4	49819.9	44821.7	49169.6	41870.2	42829.6	36980.1	34235.5	36873.4	42013.1	41191.1	36292.1	39232	36597.9	37749.2	45711.9	37907.2	1.20589	0.270099	3.71668	GATM
101	P52907	13	6	122.64	0.000194781	0.000920499	1.17115	0.99445	COVID	CTRL	F-actin-capping protein subunit alpha-1 OS=Homo sapiens OX=9606 GN=CAPZA1 PE=1 SV=3	137302	139840	149705	122863	152985	135168	151614	136102	129302	125536	116721	118893	127631	118014	107589	118107	109262	129744	139431	119055	1.17115	0.227925	3.71045	CAPZA1
102	Q9BXS5	12	5	74.0204	0.000195165	0.000920499	1.18423	0.994436	COVID	CTRL	AP-1 complex subunit mu-1 OS=Homo sapiens OX=9606 GN=AP1M1 PE=1 SV=3	208940	223826	202164	216532	214930	211181	242602	199263	206795	186529	195662	166607	200715	201498	159400	170598	165865	179691	214026	180729	1.18423	0.243953	3.7096	AP1M1
103	P63151;Q00005;Q66LE6	12	6	59.7535	0.0001992	0.000923866	1.07787	0.994285	COVID	CTRL	Serine/threonine-protein phosphatase 2A 55 kDa regulatory subunit B alpha isoform OS=Homo sapiens OX=9606 GN=PPP2R2A PE=1 SV=1	42469.6	40097.9	41599.6	42189.4	42641.5	44968.8	44811.3	42554.9	42164.6	38921.5	39618.2	41531.4	40503.3	38052.3	40796.2	37885.9	39199.9	39284.7	42610.8	39532.6	1.07787	0.108178	3.70071	PPP2R2A
104	Q08211	45	25	314.269	0.000199646	0.000923866	1.11125	0.994269	COVID	CTRL	ATP-dependent RNA helicase A OS=Homo sapiens OX=9606 GN=DHX9 PE=1 SV=4	313213	318269	296503	314394	311816	303364	339766	291445	293015	288072	284640	268818	289349	285437	255898	286841	263518	280727	309087	278145	1.11125	0.152179	3.69974	DHX9
105	Q16816	4	1	22.8961	0.000201762	0.000924929	1.18147	0.99419	COVID	CTRL	Phosphorylase b kinase gamma catalytic chain_ skeletal muscle/heart isoform OS=Homo sapiens OX=9606 GN=PHKG1 PE=2 SV=3	81001	79274.1	88156.3	79263.8	86772.6	90543.3	85115.1	79179.3	66693.2	64698	65142.9	74441.2	71029.8	66647	68630	68356.6	71289.9	72716.5	81777.6	69216.9	1.18147	0.240583	3.69516	PHKG1
106	O94903	9	3	62.0607	0.000205049	0.000931295	1.1632	0.994067	CTRL	COVID	Pyridoxal phosphate homeostasis protein OS=Homo sapiens OX=9606 GN=PLPBP PE=1 SV=1	57536.4	54086	56737.2	56583.8	54042.7	53812.7	51433.4	45473.6	55555.2	58972.4	56841	64475.9	63561	61736.1	70536.3	61985	60903.3	65447	53917.9	62717.6	0.859694	-0.218105	3.68814	PLPBP
107	Q9NQW7	22	11	158.474	0.000214896	0.000963578	1.18069	0.993697	CTRL	COVID	Xaa-Pro aminopeptidase 1 OS=Homo sapiens OX=9606 GN=XPNPEP1 PE=1 SV=3	385163	384967	380036	382149	391185	390039	467843	413875	373064	452781	515305	472371	443790	474549	540530	449327	439119	425323	396480	468122	0.846959	-0.239636	3.66777	XPNPEP1
108	O75526	11	1	86.16	0.000216086	0.000963578	1.12252	0.993652	COVID	CTRL	RNA-binding motif protein_ X-linked-like-2 OS=Homo sapiens OX=9606 GN=RBMXL2 PE=1 SV=3	50243.5	52838.2	49863.4	56006.8	51128.9	48579.1	57775.5	50367.7	50809.8	46779.9	47081.9	45103	48688	49211.4	47615.8	44578.4	43679.3	43837.6	51957	46286.1	1.12252	0.166738	3.66537	RBMXL2
110	Q00610	92	41	817.677	0.000227979	0.000998459	1.10428	0.993202	COVID	CTRL	Clathrin heavy chain 1 OS=Homo sapiens OX=9606 GN=CLTC PE=1 SV=5	727595	747273	711668	816475	795980	745206	820342	727290	744674	676369	712355	672409	703544	682297	643944	717699	696044	686272	759611	687881	1.10428	0.143102	3.64211	CLTC
112	P51784	6	2	33.8953	0.000249379	0.00107302	1.15811	0.992387	COVID	CTRL	Ubiquitin carboxyl-terminal hydrolase 11 OS=Homo sapiens OX=9606 GN=USP11 PE=1 SV=3	18527	19245.4	16998.5	19397.8	19171.3	17243.9	17508	17563.3	17263.4	16566.4	15105.3	14103.8	16669.8	16040.8	16046.9	17412.2	13855.5	14874.8	18102	15630.6	1.15811	0.211777	3.60314	USP11
113	P53675	63	14	479.856	0.000252362	0.00107641	1.19131	0.992273	COVID	CTRL	Clathrin heavy chain 2 OS=Homo sapiens OX=9606 GN=CLTCL1 PE=1 SV=2	1.18497e+06	1.07948e+06	1.16127e+06	1.18463e+06	1.08927e+06	1.26793e+06	1.26276e+06	1.13108e+06	1.00997e+06	978920	1.00087e+06	984599	974272	845037	1.02589e+06	1.02963e+06	1.04042e+06	826202	1.15237e+06	967316	1.19131	0.25255	3.59798	CLTCL1
114	P46776	3	1	22.7107	0.000255571	0.0010807	1.32529	0.99215	CTRL	COVID	60S ribosomal protein L27a OS=Homo sapiens OX=9606 GN=RPL27A PE=1 SV=2	14809.9	11797.3	12742.7	14676.4	11556	15626.3	15524.4	15098.4	18398.9	19746.4	16257.9	19499.7	20442.5	19382.1	22447.2	19636.3	19252.6	15928.5	14470	19177	0.754549	-0.406313	3.59249	RPL27A
115	P09382	20	16	136.736	0.000260206	0.00108234	1.12541	0.991973	CTRL	COVID	Galectin-1 OS=Homo sapiens OX=9606 GN=LGALS1 PE=1 SV=2	236724	225164	222494	237524	216399	241291	251303	220487	226635	251123	255925	254608	253734	258146	291870	276068	258262	238884	230891	259847	0.888567	-0.170448	3.58468	LGALS1
116	Q9Y6M1	23	8	171.541	0.000260371	0.00108234	1.22521	0.991966	COVID	CTRL	Insulin-like growth factor 2 mRNA-binding protein 2 OS=Homo sapiens OX=9606 GN=IGF2BP2 PE=1 SV=2	263285	250497	241890	275555	276462	298841	321107	295580	305681	206117	208603	199403	241465	249690	253148	245711	232374	227539	280989	229339	1.22521	0.293031	3.58441	IGF2BP2
117	P54707	18	5	115.12	0.000268571	0.00110586	1.09593	0.991652	CTRL	COVID	Potassium-transporting ATPase alpha chain 2 OS=Homo sapiens OX=9606 GN=ATP12A PE=1 SV=3	130553	129259	127764	130525	133601	128985	150783	128587	129459	144317	144438	137347	143547	148651	145764	148435	139917	151208	132168	144847	0.912468	-0.132154	3.57094	ATP12A
118	Q15121	13	11	88.2721	0.000272588	0.00110586	1.19041	0.991497	COVID	CTRL	Astrocytic phosphoprotein PEA-15 OS=Homo sapiens OX=9606 GN=PEA15 PE=1 SV=2	100280	104107	96144.1	100192	92027	92176.8	120509	110837	108288	90415.9	88911	84624.1	96891	90214.3	82451.8	82078	83739.2	77347	102729	86296.9	1.19041	0.251462	3.56449	PEA15
119	P67775	17	1	121.623	0.000272791	0.00110586	1.28286	0.991489	COVID	CTRL	Serine/threonine-protein phosphatase 2A catalytic subunit alpha isoform OS=Homo sapiens OX=9606 GN=PPP2CA PE=1 SV=1	281447	287917	271879	288037	282335	245997	275121	228711	239142	194830	221681	177024	184028	201756	178494	274368	222843	216254	266732	207920	1.28286	0.359364	3.56417	PPP2CA
120	P62714	15	1	113.527	0.000282988	0.00113779	1.30362	0.991097	COVID	CTRL	Serine/threonine-protein phosphatase 2A catalytic subunit beta isoform OS=Homo sapiens OX=9606 GN=PPP2CB PE=1 SV=1	266423	271599	254330	261405	256729	217722	247073	205261	215767	180348	204296	160868	163482	180206	158313	246562	196321	194380	244034	187197	1.30362	0.382524	3.54823	PPP2CB
121	P05198	13	6	88.1678	0.000308925	0.00122547	1.18997	0.990095	COVID	CTRL	Eukaryotic translation initiation factor 2 subunit 1 OS=Homo sapiens OX=9606 GN=EIF2S1 PE=1 SV=3	132572	133057	132916	159055	160957	141981	133719	120190	122398	116950	113370	107854	126003	115225	111062	120289	116161	112477	137427	115488	1.18997	0.250928	3.51015	EIF2S1
122	Q6P1J9	4	1	20.0548	0.000310209	0.00122547	1.18713	0.990045	COVID	CTRL	Parafibromin OS=Homo sapiens OX=9606 GN=CDC73 PE=1 SV=1	75867.9	75263.2	85253.5	73885.8	84046.2	85302.8	81054.5	76739.6	63053.5	62373.4	61773.6	73028.1	66830.4	64847.7	64571.1	61245.8	67665.3	67717.5	77829.7	65561.4	1.18713	0.247473	3.50835	CDC73
123	Q8TAT2	8	3	50.3084	0.000314547	0.00122547	1.41611	0.989878	COVID	CTRL	Fibroblast growth factor-binding protein 3 OS=Homo sapiens OX=9606 GN=FGFBP3 PE=1 SV=1	13588.5	14630.1	13153	18248.7	15034.6	15916.8	10143.2	10905.8	11446.1	8949.47	8056.54	9035.95	8907.17	9272.42	10134.2	11351.8	11139.2	10058.2	13674.1	9656.09	1.41611	0.501933	3.50231	FGFBP3
125	Q96B54	6	1	43.8824	0.000329104	0.00127111	1.12007	0.989314	CTRL	COVID	Zinc finger protein 428 OS=Homo sapiens OX=9606 GN=ZNF428 PE=1 SV=2	26814.4	25383.5	27067.5	26212.3	26049.9	29314.6	30876.5	28121.4	27524.6	29384.1	31382.2	31004.5	30803.1	29740.5	33800	29311.2	30964.1	30675.8	27485	30785	0.892803	-0.163587	3.48267	ZNF428
127	Q92526	10	2	82.2746	0.000341476	0.00129845	1.10799	0.988834	CTRL	COVID	T-complex protein 1 subunit zeta-2 OS=Homo sapiens OX=9606 GN=CCT6B PE=1 SV=5	106369	100261	106336	106993	94954.1	106419	110782	102875	94135.8	108940	113294	116037	113242	108812	123349	118123	114481	113187	103236	114385	0.902532	-0.147949	3.46664	CCT6B
128	P12955	10	4	59.1841	0.000349616	0.00131917	1.21227	0.988519	COVID	CTRL	Xaa-Pro dipeptidase OS=Homo sapiens OX=9606 GN=PEPD PE=1 SV=3	1.09565e+06	1.08511e+06	1.05864e+06	1.14828e+06	1.18046e+06	1.11708e+06	1.33561e+06	1.18012e+06	1.25693e+06	981660	828944	800639	1.09758e+06	1.0596e+06	925354	950573	948453	1.0339e+06	1.16199e+06	958524	1.21227	0.277709	3.45641	PEPD
129	Q96FW1	9	4	71.4881	0.000352944	0.00132156	1.14695	0.98839	COVID	CTRL	Ubiquitin thioesterase OTUB1 OS=Homo sapiens OX=9606 GN=OTUB1 PE=1 SV=2	51124.6	49687.8	48734.6	57650.1	56003.9	51786.1	61656.6	51491.7	51622.6	47603.3	49414.7	44784.1	47605.8	48687	43697.4	47450.1	43592.9	45456.3	53306.4	46476.9	1.14695	0.197797	3.45229	OTUB1
130	Q92830	4	1	29.8194	0.000364825	0.00134615	1.28074	0.987929	COVID	CTRL	Histone acetyltransferase KAT2A OS=Homo sapiens OX=9606 GN=KAT2A PE=1 SV=3	317662	305509	333888	329630	432104	404851	299499	281131	281199	246985	267915	268712	265096	252641	259402	241022	280508	248780	331719	259007	1.28074	0.356972	3.43792	KAT2A
131	P26640	26	11	180.126	0.000364998	0.00134615	1.18616	0.987922	COVID	CTRL	Valine--tRNA ligase OS=Homo sapiens OX=9606 GN=VARS1 PE=1 SV=4	1.07847e+06	1.06172e+06	989637	1.12093e+06	1.10126e+06	1.11836e+06	1.35253e+06	1.1103e+06	1.21002e+06	851337	893499	886481	924877	1.02006e+06	999280	943615	976789	1.05541e+06	1.12703e+06	950149	1.18616	0.246294	3.43771	VARS1
132	O00506	2	1	13.313	0.000370659	0.00135682	1.29012	0.987703	COVID	CTRL	Serine/threonine-protein kinase 25 OS=Homo sapiens OX=9606 GN=STK25 PE=1 SV=1	36051.9	44675.5	41580.4	39301.9	48059.2	35111.5	54572.6	51025.8	48565.2	34075.9	32810	31529.4	36386.4	37591.3	34847	34779.5	33913.3	33297.8	44327.1	34359	1.29012	0.367502	3.43103	STK25
133	P18124	19	13	208.978	0.000377874	0.00137233	1.12242	0.987423	CTRL	COVID	60S ribosomal protein L7 OS=Homo sapiens OX=9606 GN=RPL7 PE=1 SV=1	120397	118878	119361	136004	126110	134899	127376	125812	126862	134287	146057	140982	135212	143106	152864	150987	144325	126909	126189	141637	0.890933	-0.166611	3.42265	RPL7
134	P13797	19	8	148.681	0.00038049	0.00137233	1.08564	0.987321	CTRL	COVID	Plastin-3 OS=Homo sapiens OX=9606 GN=PLS3 PE=1 SV=4	64101.2	61013.7	64199.8	66889.3	63284.2	64886.7	70693.8	63139.4	62054.6	73629.6	74012.6	69096.2	69850.9	69449.6	69678.9	69633.1	66644.9	67958.6	64473.6	69994.9	0.921119	-0.118541	3.41966	PLS3
135	Q9H0W9	6	4	36.938	0.000393931	0.00141044	1.21225	0.9868	COVID	CTRL	Ester hydrolase C11orf54 OS=Homo sapiens OX=9606 GN=C11orf54 PE=1 SV=1	1.0763e+06	1.06779e+06	1.03832e+06	1.12835e+06	1.16096e+06	1.09776e+06	1.31357e+06	1.16095e+06	1.23868e+06	967885	813364	785471	1.08152e+06	1.04258e+06	908989	932512	931965	1.018e+06	1.14252e+06	942476	1.21225	0.277691	3.40458	C11orf54
136	P11137	85	50	659.256	0.0004053	0.00141414	1.07464	0.98636	COVID	CTRL	Microtubule-associated protein 2 OS=Homo sapiens OX=9606 GN=MAP2 PE=1 SV=4	904246	867121	921604	851615	890074	913180	922638	928118	953658	798124	824209	860012	838725	874499	880755	813165	837762	858771	905806	842891	1.07464	0.103856	3.39222	MAP2
137	P04004	13	8	84.887	0.000405533	0.00141414	1.29108	0.986351	COVID	CTRL	Vitronectin OS=Homo sapiens OX=9606 GN=VTN PE=1 SV=1	90425.3	93507.8	88719.6	96709.3	101134	92504.9	97899	91890	90833	56556.5	56876	58359.9	73150.9	86648.3	77139.6	85644.4	79723.5	79323	93735.8	72602.4	1.29108	0.368582	3.39197	VTN
138	O15347	7	4	49.3427	0.000406401	0.00141414	1.16154	0.986317	CTRL	COVID	High mobility group protein B3 OS=Homo sapiens OX=9606 GN=HMGB3 PE=1 SV=4	9822.93	9443.73	8912.48	9638.07	8774.84	9771.36	9281.3	8962.55	9954.23	10505.2	10595.9	12201.7	11105.2	10814.5	12677.8	9895.78	10740.1	9685.26	9395.72	10913.5	0.860926	-0.216038	3.39105	HMGB3
139	Q9UKL3	15	6	75.1594	0.000406498	0.00141414	1.14265	0.986314	COVID	CTRL	CASP8-associated protein 2 OS=Homo sapiens OX=9606 GN=CASP8AP2 PE=1 SV=1	58570.6	61527.6	61778.3	58571.3	67257	57560.6	69428.2	67965.2	67853.3	51662.5	52306.7	53431.2	56936.6	59447.7	57182	54081	57619.8	56619.3	63390.2	55476.3	1.14265	0.192389	3.39094	CASP8AP2
140	Q8IZJ4	3	1	16.0666	0.000415488	0.00143524	1.24001	0.985966	COVID	CTRL	Ral-GDS-related protein OS=Homo sapiens OX=9606 GN=RGL4 PE=2 SV=1	29163.5	33462.4	31222.9	26110.2	35244.1	27078.7	35701.8	35674.8	36902.7	24828.1	25939.5	24432.8	25405.8	29833.6	25774.6	25405.8	26521.4	26180.6	32284.6	26035.8	1.24001	0.310348	3.38144	RGL4
141	P47914	4	2	39.9964	0.000445705	0.00152885	1.25293	0.984798	CTRL	COVID	60S ribosomal protein L29 OS=Homo sapiens OX=9606 GN=RPL29 PE=1 SV=2	20018.7	19453.1	22227.5	19036	19520.5	23671	21725.7	20514.1	22857	26951.9	21422.8	30710.6	26907.9	26874.1	31543.4	23653.3	25948.7	22821	21002.6	26314.9	0.798128	-0.325308	3.35095	RPL29
142	P62805	35	22	253.571	0.000464676	0.00158211	1.27055	0.984067	COVID	CTRL	Histone H4 OS=Homo sapiens OX=9606 GN=H4C1 PE=1 SV=2	1.27644e+06	1.24972e+06	1.20931e+06	1.3968e+06	1.35006e+06	1.43131e+06	1.32266e+06	1.18579e+06	1.19868e+06	831898	830799	813537	1.16779e+06	1.1555e+06	1.18452e+06	1.0672e+06	1.04594e+06	1.04905e+06	1.2912e+06	1.01625e+06	1.27055	0.345455	3.33285	H4C1
143	P43243	29	14	189.538	0.000467683	0.00158211	1.19687	0.983951	COVID	CTRL	Matrin-3 OS=Homo sapiens OX=9606 GN=MATR3 PE=1 SV=2	117957	125486	109425	140268	133719	136601	130839	119427	113719	103268	94472.1	94661.7	99586.5	104302	108081	126937	106450	104234	125271	104666	1.19687	0.259265	3.33005	MATR3
145	Q96T23	11	5	79.9639	0.000496171	0.00165565	1.16938	0.982856	COVID	CTRL	Remodeling and spacing factor 1 OS=Homo sapiens OX=9606 GN=RSF1 PE=1 SV=2	192481	208230	227580	205164	230661	195938	250670	216975	232746	184481	180390	188308	197145	193112	179206	168570	178623	206639	217827	186275	1.16938	0.225749	3.30437	RSF1
147	Q5JTH9	10	1	60.3549	0.000517286	0.00170293	1.09671	0.982048	COVID	CTRL	RRP12-like protein OS=Homo sapiens OX=9606 GN=RRP12 PE=1 SV=2	75555.1	80607.4	78711.6	76565.2	85586.8	73613	84948	80888.4	82361.1	72144.5	74752.5	70438.3	71944.9	79132.7	70328.9	72637.1	70976.7	73092.2	79870.7	72827.5	1.09671	0.133183	3.28627	RRP12
148	Q12840	42	16	251.858	0.000535669	0.00174507	1.23609	0.981346	COVID	CTRL	Kinesin heavy chain isoform 5A OS=Homo sapiens OX=9606 GN=KIF5A PE=1 SV=2	1.00983e+06	901620	987323	1.0021e+06	878864	1.06258e+06	1.11022e+06	938819	827177	802235	829989	802111	791561	648936	847928	855499	843758	631307	968726	783703	1.23609	0.305782	3.2711	KIF5A
149	P08195	13	8	77.2065	0.000537202	0.00174507	1.17027	0.981287	COVID	CTRL	4F2 cell-surface antigen heavy chain OS=Homo sapiens OX=9606 GN=SLC3A2 PE=1 SV=3	81751.5	73966.6	76112.4	84818.9	83289.8	84665.9	81846.4	69136.1	69541.9	69662.9	63637.1	66291.2	75906.4	65665.4	58321.7	69411.2	67925.6	65712.3	78347.7	66948.2	1.17027	0.226846	3.26986	SLC3A2
150	Q96AC1	25	9	167.548	0.000567089	0.00182135	1.33296	0.980151	COVID	CTRL	Fermitin family homolog 2 OS=Homo sapiens OX=9606 GN=FERMT2 PE=1 SV=1	223347	262580	237468	252882	275528	255359	202546	200594	189360	146760	168696	168016	143824	173028	150494	210446	204498	209423	233296	175021	1.33296	0.414637	3.24635	FERMT2
151	Q92945	33	18	247.885	0.000568109	0.00182135	1.13512	0.980112	CTRL	COVID	Far upstream element-binding protein 2 OS=Homo sapiens OX=9606 GN=KHSRP PE=1 SV=4	346114	303287	330118	357732	318040	366222	378662	324547	335234	376917	400516	376710	379574	355570	423654	373564	377503	409398	339995	385934	0.880966	-0.182842	3.24557	KHSRP
152	O00560	3	3	11.0757	0.000579131	0.00184463	1.21034	0.979694	COVID	CTRL	Syntenin-1 OS=Homo sapiens OX=9606 GN=SDCBP PE=1 SV=1	12485.9	13034.9	14678.6	12238.4	14063.8	11112.7	13554.1	14552.3	15610.6	11294.7	10450.1	11360.7	11231.7	11845.9	9747.82	10391.4	11119.7	12803.3	13481.3	11138.4	1.21034	0.275418	3.23722	SDCBP
153	P00918	7	3	39.358	0.000583404	0.00184625	1.10004	0.979533	COVID	CTRL	Carbonic anhydrase 2 OS=Homo sapiens OX=9606 GN=CA2 PE=1 SV=2	34421.4	36951.6	37986.8	33639.2	35972	34097.8	38751.8	37699	37705.1	33095.2	33515.1	34296.9	31706.5	33301.9	31391.9	31127.1	34475.1	34556.6	36358.3	33051.8	1.10004	0.137555	3.23403	CA2
154	Q9NRF8	3	2	15.8013	0.000593369	0.00186575	1.21862	0.979156	COVID	CTRL	CTP synthase 2 OS=Homo sapiens OX=9606 GN=CTPS2 PE=1 SV=1	9577.8	9944.89	9889.44	12499.4	11868.5	12242.8	12597.6	11839.4	11367.2	8736.86	9040.9	8585.45	11329.3	9128.21	9528.08	9476.75	8593.71	9139.64	11314.1	9284.33	1.21862	0.285252	3.22668	CTPS2
155	P27695	20	9	138.561	0.000615362	0.00190843	1.12081	0.978327	COVID	CTRL	DNA-(apurinic or apyrimidinic site) lyase OS=Homo sapiens OX=9606 GN=APEX1 PE=1 SV=2	92694.2	97103.3	89973.1	102931	95470.8	92514	105094	109149	101664	84804.9	90903	86992.1	89683.8	91689.2	90511.1	90802.8	79890.8	85749.9	98510.3	87892	1.12081	0.164544	3.21087	APEX1
156	P59998	9	5	79.1659	0.000623291	0.00190843	1.18316	0.978029	COVID	CTRL	Actin-related protein 2/3 complex subunit 4 OS=Homo sapiens OX=9606 GN=ARPC4 PE=1 SV=3	356829	359240	399360	330338	411583	387333	376769	419695	434231	290122	314653	339075	303575	352340	331779	302478	332917	370425	386153	326374	1.18316	0.242647	3.20531	ARPC4
157	P0C0S5;Q71UI9	4	1	49.6588	0.000625153	0.00190843	1.26801	0.977959	COVID	CTRL	Histone H2A.Z OS=Homo sapiens OX=9606 GN=H2AZ1 PE=1 SV=2	288726	280263	254518	313828	303194	336917	287358	279061	299246	181731	186785	196103	238075	270272	263286	253046	248355	246799	293679	231606	1.26801	0.34257	3.20401	H2AZ1
160	Q9ULH0	10	6	52.4328	0.000630826	0.00191006	1.10366	0.977746	COVID	CTRL	Kinase D-interacting substrate of 220 kDa OS=Homo sapiens OX=9606 GN=KIDINS220 PE=1 SV=3	88623.1	87402.2	88158.3	80626.3	96876.2	86536.9	88305	91664.1	98552.1	81820.5	80973.3	81315.8	79626.4	86680	79157.5	79142.1	78032.2	84221.8	89638.2	81218.8	1.10366	0.1423	3.20009	KIDINS220
161	Q93079;O60814;P57053;P58876;P62807;Q5QNW6;Q99877;Q99879;Q99880;Q96A08	23	11	157.551	0.000640679	0.001928	1.28595	0.977377	COVID	CTRL	Histone H2B type 1-H OS=Homo sapiens OX=9606 GN=H2BC9 PE=1 SV=3	830186	818432	769493	963925	913670	923805	803526	827375	891953	484233	574236	549935	689748	751945	741908	741482	698964	788300	860263	668972	1.28595	0.362831	3.19336	H2BC9
162	P16615	20	10	127.964	0.00065166	0.00193585	1.10554	0.976966	CTRL	COVID	Sarcoplasmic/endoplasmic reticulum calcium ATPase 2 OS=Homo sapiens OX=9606 GN=ATP2A2 PE=1 SV=1	91953.4	89820.7	93964.9	84919.1	87913.5	91284.7	102911	98736.8	94753.9	106467	106256	109145	103482	104805	100628	97159.6	98176.6	98399	92917.5	102724	0.904533	-0.144754	3.18598	ATP2A2
163	O60888	8	5	50.3671	0.00065185	0.00193585	1.11745	0.976959	COVID	CTRL	Protein CutA OS=Homo sapiens OX=9606 GN=CUTA PE=1 SV=2	61831.4	61190.5	60050	59744.2	64148.2	57862.1	69878.6	67142.4	64393.5	53109.4	57584.3	57559.9	55224.2	56551.4	51625.7	61507.4	57173.9	56388.6	62915.7	56302.7	1.11745	0.160214	3.18585	CUTA
164	Q9Y6K8	5	1	27.273	0.000655126	0.00193585	1.11111	0.976837	COVID	CTRL	Adenylate kinase isoenzyme 5 OS=Homo sapiens OX=9606 GN=AK5 PE=1 SV=2	228307	221000	246810	215299	254520	248183	253041	236203	234045	201007	222271	224449	216391	210490	216758	208828	223753	199721	237490	213741	1.11111	0.152004	3.18367	AK5
165	P49411	23	12	198.296	0.000666206	0.0019568	1.07079	0.976423	CTRL	COVID	Elongation factor Tu_ mitochondrial OS=Homo sapiens OX=9606 GN=TUFM PE=1 SV=2	137594	137130	140867	143795	140459	144421	155726	143396	146624	151588	154461	152344	154073	157230	159208	145774	147890	158758	143335	153481	0.933892	-0.0986719	3.17639	TUFM
166	Q99460	33	20	196.169	0.000676319	0.00197468	1.09009	0.976047	COVID	CTRL	26S proteasome non-ATPase regulatory subunit 1 OS=Homo sapiens OX=9606 GN=PSMD1 PE=1 SV=2	240260	247016	258325	227758	244621	238555	263764	230410	232328	221937	223084	220496	224386	239213	211902	227968	216442	217192	242560	222514	1.09009	0.124447	3.16985	PSMD1
167	Q99536	15	10	129.843	0.000693118	0.00200898	1.16249	0.975423	COVID	CTRL	Synaptic vesicle membrane protein VAT-1 homolog OS=Homo sapiens OX=9606 GN=VAT1 PE=1 SV=2	1.25111e+06	1.22185e+06	1.22094e+06	1.28925e+06	1.32984e+06	1.27229e+06	1.49375e+06	1.32212e+06	1.39503e+06	1.14881e+06	1.00229e+06	980453	1.27623e+06	1.21417e+06	1.10186e+06	1.10395e+06	1.11329e+06	1.20627e+06	1.31069e+06	1.12748e+06	1.16249	0.217221	3.15919	VAT1
168	P18206	81	46	754.488	0.000696259	0.00200898	1.06889	0.975307	CTRL	COVID	Vinculin OS=Homo sapiens OX=9606 GN=VCL PE=1 SV=4	700775	689410	679799	714654	674034	695128	763104	690674	683054	730463	775925	724477	748198	728875	777898	773483	735257	729413	698959	747110	0.935551	-0.0961124	3.15723	VCL
169	P46777	5	2	45.4831	0.00070428	0.00202024	1.17023	0.97501	CTRL	COVID	60S ribosomal protein L5 OS=Homo sapiens OX=9606 GN=RPL5 PE=1 SV=3	59105.4	56027.5	58644.8	59001.7	53206.5	58029.1	62372.2	53150.8	54684.9	67803.7	75526	69856.7	69861.5	62654.6	70578.6	67842.7	63735.4	53899.2	57135.9	66862	0.854534	-0.226791	3.15225	RPL5
170	Q16658	37	26	309.529	0.000713384	0.00202458	1.10757	0.974674	CTRL	COVID	Fascin OS=Homo sapiens OX=9606 GN=FSCN1 PE=1 SV=3	270274	260354	266309	264278	256364	269611	318033	275478	294603	293362	295567	299014	297027	310494	322972	305888	309580	307677	275034	304620	0.902874	-0.147403	3.14668	FSCN1
171	P59047	9	4	63.8469	0.000715513	0.00202458	1.1625	0.974595	COVID	CTRL	NACHT_ LRR and PYD domains-containing protein 5 OS=Homo sapiens OX=9606 GN=NLRP5 PE=2 SV=2	57564.9	66309.7	65101.1	58278.1	72212.5	58410.5	74149	69566.9	70123.6	55641.9	56817	53688.8	57853.3	61602.2	56008.7	54373.1	56181.3	56835.7	65746.2	56555.8	1.1625	0.217234	3.14538	NLRP5
172	O00217	7	5	40.2876	0.000718177	0.00202458	1.09009	0.974497	CTRL	COVID	NADH dehydrogenase [ubiquinone] iron-sulfur protein 8_ mitochondrial OS=Homo sapiens OX=9606 GN=NDUFS8 PE=1 SV=1	16862	16258.6	16288.7	16764.7	16913.2	18215.6	18851.8	16719.5	17893.2	18659.1	19783.2	18235.2	17861.6	18790	19327.7	18713.3	17980.7	19360.1	17196.4	18745.6	0.917353	-0.124451	3.14377	NDUFS8
173	Q96E17	8	1	70.245	0.000735956	0.00206285	1.4253	0.973843	COVID	CTRL	Ras-related protein Rab-3C OS=Homo sapiens OX=9606 GN=RAB3C PE=1 SV=1	377231	278204	283269	384519	364858	305392	299933	342444	367156	266936	241610	214554	263862	234432	161875	320761	247117	155785	333667	234103	1.4253	0.511264	3.13315	RAB3C
174	P28838	15	10	87.0553	0.00074691	0.00208166	1.21431	0.973441	COVID	CTRL	Cytosol aminopeptidase OS=Homo sapiens OX=9606 GN=LAP3 PE=1 SV=3	179129	176163	178605	215874	212071	201474	223181	195226	202355	143429	143168	142869	166670	163307	156820	183985	179628	189334	198231	163246	1.21431	0.280136	3.12673	LAP3
175	P17655	10	3	56.6772	0.000761765	0.00211106	1.1278	0.972897	CTRL	COVID	Calpain-2 catalytic subunit OS=Homo sapiens OX=9606 GN=CAPN2 PE=1 SV=6	43268.5	45432.7	45773.4	41940.7	44159.9	43510.5	51823.6	49504.2	46540.5	49618.6	56178.4	55527.7	47691.4	49781.5	51321.8	53414.9	51684.3	49381	45772.7	51622.2	0.886686	-0.173505	3.11818	CAPN2
176	Q53EZ4	4	3	19.8992	0.000769948	0.00212175	1.31945	0.972598	CTRL	COVID	Centrosomal protein of 55 kDa OS=Homo sapiens OX=9606 GN=CEP55 PE=1 SV=3	7687.85	9907.58	9661.16	5594.14	7835.75	9125.61	8890.09	9663.8	7980.81	9459.34	11826.7	11668	10399.9	13384.4	11765.2	10157.1	11492.5	10582.8	8482.98	11192.9	0.757891	-0.399937	3.11354	CEP55
177	O75494	2	2	17.6945	0.000786076	0.0021541	1.78885	0.97201	COVID	CTRL	Serine/arginine-rich splicing factor 10 OS=Homo sapiens OX=9606 GN=SRSF10 PE=1 SV=1	2815.55	3139.46	2231.26	3833.98	2622.98	2243.1	2472.9	2935.61	2248.45	1538.78	859.474	788.361	2497.9	1345.99	1615.23	2837.38	1189.24	1047.82	2727.03	1524.46	1.78885	0.83903	3.10454	SRSF10
178	Q13409	8	3	57.6928	0.000793308	0.00216184	1.23711	0.971747	COVID	CTRL	Cytoplasmic dynein 1 intermediate chain 2 OS=Homo sapiens OX=9606 GN=DYNC1I2 PE=1 SV=3	48219.8	45581.8	49574.1	60751.2	48227	69921	57358.1	53489.4	58729.6	43280.9	42534.2	42158	45430.2	45291.2	49575.7	44634.7	44040.6	40636	54650.2	44175.7	1.23711	0.306975	3.10056	DYNC1I2
179	P10636	3	2	15.7716	0.000828822	0.00223741	1.23965	0.970462	CTRL	COVID	Microtubule-associated protein tau OS=Homo sapiens OX=9606 GN=MAPT PE=1 SV=5	6079.4	4828.81	5912.82	5854.68	4817.78	6833.48	5196.9	5509.1	6185.45	6305.53	7558.17	7337.1	6929.75	7043.39	8706.37	6619.9	6881.77	6110.95	5690.93	7054.77	0.806679	-0.309933	3.08154	MAPT
180	P36543	7	3	46.635	0.000837356	0.00223741	1.13308	0.970155	COVID	CTRL	V-type proton ATPase subunit E 1 OS=Homo sapiens OX=9606 GN=ATP6V1E1 PE=1 SV=1	22301.2	23807.4	21497	24611.6	24004.1	21260.8	25803.7	23983.6	21996.7	19828.6	20788	18176.1	21807.2	22620.6	20032.9	20883.9	20631.5	19918.7	23251.8	20520.8	1.13308	0.180251	3.07709	ATP6V1E1
181	O75340	8	5	49.4075	0.000838083	0.00223741	1.20129	0.970129	COVID	CTRL	Programmed cell death protein 6 OS=Homo sapiens OX=9606 GN=PDCD6 PE=1 SV=1	40562	40683.6	39533.1	44478.3	47141	43235.2	44454	41597.7	44789.6	29872.8	32419.7	29634.8	39191.3	39689.8	35177.2	41589.1	35381.3	38761.4	42941.6	35746.4	1.20129	0.264579	3.07671	PDCD6
182	Q03181	12	6	67.116	0.000839285	0.00223741	1.36136	0.970086	COVID	CTRL	Peroxisome proliferator-activated receptor delta OS=Homo sapiens OX=9606 GN=PPARD PE=1 SV=1	214946	215148	209301	260032	275153	255649	157738	161594	177531	146740	146483	167563	159202	156588	149028	153847	171515	164596	214121	157285	1.36136	0.445051	3.07609	PPARD
183	P36542	8	4	58.2208	0.000875442	0.00232118	1.18812	0.96879	COVID	CTRL	ATP synthase subunit gamma_ mitochondrial OS=Homo sapiens OX=9606 GN=ATP5F1C PE=1 SV=1	42276	45096.3	47569.1	56928.5	57242	49989.9	55148.4	49048.1	49368.8	41955.4	40925.3	38669.7	48235	44699.7	38613.2	43005.6	42635.3	42254.4	50296.3	42332.6	1.18812	0.248684	3.05777	ATP5F1C
184	Q14257	6	3	37.2258	0.000885635	0.00233558	1.27431	0.968426	COVID	CTRL	Reticulocalbin-2 OS=Homo sapiens OX=9606 GN=RCN2 PE=1 SV=1	118306	119205	105496	133832	131827	118027	166019	144227	147847	90593.5	97925	88844.2	107821	123718	108874	112075	97607.6	102291	131643	103306	1.27431	0.349713	3.05275	RCN2
185	P07910	16	5	134.447	0.000890742	0.00233649	1.16048	0.968244	COVID	CTRL	Heterogeneous nuclear ribonucleoproteins C1/C2 OS=Homo sapiens OX=9606 GN=HNRNPC PE=1 SV=4	177552	182037	180486	204009	206583	196583	240450	196261	198710	160948	163859	156811	168957	174309	167523	185655	176843	181247	198074	170684	1.16048	0.214718	3.05025	HNRNPC
186	O15511	2	1	16.923	0.00091259	0.00238107	1.22709	0.967469	CTRL	COVID	Actin-related protein 2/3 complex subunit 5 OS=Homo sapiens OX=9606 GN=ARPC5 PE=1 SV=3	7463.08	6904.4	6750	5774.17	6197.42	6351.57	7996.58	5841.84	6442.95	6983.04	9045.09	8205.52	6728.48	8763.42	7982.93	8696.76	7936.42	8942.9	6635.78	8142.73	0.814933	-0.295246	3.03972	ARPC5
187	P63000;P60763	5	1	74.2726	0.00091907	0.00238529	1.12741	0.967239	CTRL	COVID	Ras-related C3 botulinum toxin substrate 1 OS=Homo sapiens OX=9606 GN=RAC1 PE=1 SV=1	52087.2	48231.6	50597.6	47963.4	43473.5	53558.8	56000.9	52415.4	51524.4	58178.5	60906.3	54902.6	57915.9	54583.6	62287.8	54945.4	55825.6	54386	50650.3	57103.5	0.886991	-0.173009	3.03665	RAC1
188	P53618	28	7	148.794	0.00100566	0.00259628	1.09916	0.964203	COVID	CTRL	Coatomer subunit beta OS=Homo sapiens OX=9606 GN=COPB1 PE=1 SV=3	364536	357800	346891	354683	373584	369301	380165	327993	338163	331254	340190	339407	303917	337011	309684	344999	309383	307395	357013	324804	1.09916	0.136405	2.99755	COPB1
189	O75964	4	1	35.4595	0.00103844	0.00266686	1.14947	0.963069	CTRL	COVID	ATP synthase subunit g_ mitochondrial OS=Homo sapiens OX=9606 GN=ATP5MG PE=1 SV=3	24467.3	24402.2	24931.8	25044.7	27037.5	25961.1	28374.9	29014.6	30596.5	27874.6	29014.4	30583	32172	31309.5	32616.9	27965.3	30727.7	33413.8	26647.8	30630.8	0.869969	-0.200964	2.98362	ATP5MG
190	O95197	1	1	13.5286	0.00106281	0.00271523	1.26014	0.96223	CTRL	COVID	Reticulon-3 OS=Homo sapiens OX=9606 GN=RTN3 PE=1 SV=2	8749.78	6449.46	8259.27	8054.64	7094.77	7464.56	9443.21	7799.83	9672.38	10540.4	10984.3	10230	10612.1	9742.89	11772.1	7841.24	9497.96	10753.6	8109.77	10219.4	0.793566	-0.333578	2.97355	RTN3
191	Q3BBV2;P0DPF3;Q5TAG4;Q8N660;B4DH59;Q5TI25;Q6P3W6	6	4	38.5513	0.00113745	0.00289087	1.32051	0.959687	COVID	CTRL	Putative neuroblastoma breakpoint family member 8 OS=Homo sapiens OX=9606 GN=NBPF8 PE=5 SV=1	46967.3	37644.2	42813.8	50421.8	38712.8	54798.8	52798.9	51360.4	51252.2	31233.4	31823.8	31678	34019.9	30868	39940.1	44880.6	46488.2	32252.7	47418.9	35909.4	1.32051	0.4011	2.94407	NBPF8
192	O15144	6	3	44.4821	0.00119186	0.00300332	1.08794	0.957858	CTRL	COVID	Actin-related protein 2/3 complex subunit 2 OS=Homo sapiens OX=9606 GN=ARPC2 PE=1 SV=1	40481.4	37914.7	39492.3	40140.7	40361.5	41209.4	44764.9	41677.9	38989.3	42401.4	45448	40811	45550.7	42403	46700.4	44632	43689.8	45495.2	40559.1	44125.7	0.919172	-0.121594	2.92377	ARPC2
193	Q9NY59	5	2	30.0344	0.00119394	0.00300332	1.14684	0.957788	COVID	CTRL	Sphingomyelin phosphodiesterase 3 OS=Homo sapiens OX=9606 GN=SMPD3 PE=1 SV=1	49408.7	52331.7	52658	48309.8	57666.6	51664.8	61773.1	56332.3	60423.3	44888.8	45971.3	47773.2	45003.7	53218.1	50212	45992.8	47955.9	46741.5	54507.6	47528.6	1.14684	0.197661	2.92302	SMPD3
194	O75955	17	8	101.248	0.00125545	0.00314193	1.18032	0.955746	COVID	CTRL	Flotillin-1 OS=Homo sapiens OX=9606 GN=FLOT1 PE=1 SV=3	224236	251748	222188	257592	249265	222889	286657	245210	250707	231076	224056	200682	210972	234772	201415	178663	180930	210221	245610	208087	1.18032	0.23918	2.9012	FLOT1
195	Q15717	11	6	72.7699	0.00127372	0.00316045	1.20605	0.955144	COVID	CTRL	ELAV-like protein 1 OS=Homo sapiens OX=9606 GN=ELAVL1 PE=1 SV=2	99853.6	109312	105220	116004	133193	119437	105050	95420.8	83799.5	87424.6	88123.3	93969.8	87125.3	88990.8	85231.3	93206	89115.4	88846.9	107477	89114.8	1.20605	0.270285	2.89492	ELAVL1
196	P61586;P62745	16	5	116.868	0.00127574	0.00316045	1.13149	0.955077	CTRL	COVID	Transforming protein RhoA OS=Homo sapiens OX=9606 GN=RHOA PE=1 SV=1	81353.3	82331.6	78862.7	78777.2	79272.6	86745.1	94795.4	89328.5	89561.1	94451.1	93851.8	93676.7	97240.2	107196	104262	94611.6	88287.4	87520.3	84558.6	95677.5	0.883788	-0.178228	2.89424	RHOA
197	P31939	26	19	173.941	0.0012883	0.00317553	1.07314	0.954665	COVID	CTRL	Bifunctional purine biosynthesis protein PURH OS=Homo sapiens OX=9606 GN=ATIC PE=1 SV=3	86961.8	89754.9	86880.6	92267.2	97848.4	94742.2	98279.5	94070.9	91857.5	84609.3	84343.4	81813.9	89242.5	88610.2	84635.5	87640.2	86367.9	88651.5	92518.1	86212.7	1.07314	0.101835	2.88998	ATIC
198	Q9UBL6	13	4	83.2731	0.00133545	0.00326268	1.16635	0.953126	COVID	CTRL	Copine-7 OS=Homo sapiens OX=9606 GN=CPNE7 PE=1 SV=1	208814	208757	207811	217925	240789	217678	244136	246680	243303	187139	171870	177904	209918	198708	218937	217379	173978	189687	226210	193947	1.16635	0.222004	2.87437	CPNE7
199	Q7KZF4	30	12	192.701	0.00133696	0.00326268	1.11927	0.953077	COVID	CTRL	Staphylococcal nuclease domain-containing protein 1 OS=Homo sapiens OX=9606 GN=SND1 PE=1 SV=1	293374	301769	269686	333956	308908	298020	332553	287374	294555	259770	269290	253784	279529	265531	249366	290544	288666	273857	302244	270037	1.11927	0.162554	2.87388	SND1
200	O43347	10	3	67.1884	0.00135752	0.00329599	1.12479	0.952411	COVID	CTRL	RNA-binding protein Musashi homolog 1 OS=Homo sapiens OX=9606 GN=MSI1 PE=1 SV=1	30542.4	28428.5	27466.9	32168.1	29108.3	29052	31898.6	27527.3	27103.4	25327.9	25204.7	23821.2	28339	26370.3	27174	28012.2	23609.6	26226.1	29255.1	26009.4	1.12479	0.169651	2.86725	MSI1
201	Q9UJ70	4	3	27.6603	0.00136563	0.00329599	1.19344	0.952149	COVID	CTRL	N-acetyl-D-glucosamine kinase OS=Homo sapiens OX=9606 GN=NAGK PE=1 SV=4	30438.9	31727.1	25249.3	33802	33208.7	27877.7	34185.8	31643.4	29018.2	24950.4	26122.6	23411.3	30058.4	26633.9	22583.1	26962.5	28011.1	23495.3	30794.6	25803.2	1.19344	0.255127	2.86467	NAGK
202	P24752	4	2	25.2928	0.00137076	0.00329599	1.19378	0.951983	CTRL	COVID	Acetyl-CoA acetyltransferase_ mitochondrial OS=Homo sapiens OX=9606 GN=ACAT1 PE=1 SV=1	9240.6	8014.4	7888.46	8298.51	8431.3	8487.23	10820.9	9631.39	9977.6	9964.95	12565.9	10611.6	9921.21	10091	11848.7	10345.2	9885.62	11211.6	8976.71	10716.2	0.837677	-0.255534	2.86304	ACAT1
203	P55060	24	9	162.772	0.00141231	0.00337932	1.19396	0.950649	COVID	CTRL	Exportin-2 OS=Homo sapiens OX=9606 GN=CSE1L PE=1 SV=3	669072	686828	652855	710906	753369	733597	805517	672962	724100	515869	516915	495335	625155	681091	666072	590429	595108	682046	712134	596447	1.19396	0.255756	2.85007	CSE1L
204	Q32P51	20	3	231.384	0.00142815	0.00338491	1.18611	0.950143	COVID	CTRL	Heterogeneous nuclear ribonucleoprotein A1-like 2 OS=Homo sapiens OX=9606 GN=HNRNPA1L2 PE=2 SV=2	305956	286649	270268	296131	279770	307603	310213	275311	306301	219721	216423	205784	267116	246304	241014	311706	262836	253344	293134	247139	1.18611	0.246237	2.84523	HNRNPA1L2
205	Q96KC2	2	1	12.5254	0.00142845	0.00338491	1.19253	0.950133	CTRL	COVID	ADP-ribosylation factor-like protein 5B OS=Homo sapiens OX=9606 GN=ARL5B PE=1 SV=1	8475.63	7987.16	9556.83	7073.14	9585.69	8554.25	8765	8935.93	8275.16	10194.6	10211.6	12048.8	10212	10443.3	11192.2	8395.82	9664.11	9711.46	8578.75	10230.4	0.838553	-0.254027	2.84514	ARL5B
207	P33176	55	19	405.233	0.00155821	0.00365707	1.08229	0.946046	COVID	CTRL	Kinesin-1 heavy chain OS=Homo sapiens OX=9606 GN=KIF5B PE=1 SV=1	1.68527e+06	1.77726e+06	1.70841e+06	1.58355e+06	1.75262e+06	1.64925e+06	1.89648e+06	1.70871e+06	1.70301e+06	1.57594e+06	1.60436e+06	1.56179e+06	1.57905e+06	1.58934e+06	1.4977e+06	1.61355e+06	1.55223e+06	1.71477e+06	1.71829e+06	1.58763e+06	1.08229	0.114091	2.80737	KIF5B
208	Q9HCK8	11	3	78.9216	0.00161162	0.00376441	1.08753	0.944393	COVID	CTRL	Chromodomain-helicase-DNA-binding protein 8 OS=Homo sapiens OX=9606 GN=CHD8 PE=1 SV=5	78384.4	70591.9	79483.8	76114	77546.7	82796.2	82255.1	75628	79029.6	68297.2	68060.4	72201.5	76890.6	73232.6	72353.5	72806.6	74484.6	67016.1	77981.1	71704.8	1.08753	0.121054	2.79274	CHD8
209	P05455	17	10	138.917	0.00164052	0.00381375	1.23941	0.943505	COVID	CTRL	Lupus La protein OS=Homo sapiens OX=9606 GN=SSB PE=1 SV=2	63748.2	85488.5	79051.3	91243.5	85810.1	71062.4	66397.7	74954	74964.6	52668.2	61094.4	56296.8	55660.4	61927.9	57604	75002	67988.3	70667.3	76968.9	62101	1.23941	0.309659	2.78502	SSB
210	Q6EEV6;P55854;P61956	2	1	24.4826	0.00166686	0.00385671	1.15937	0.9427	CTRL	COVID	Small ubiquitin-related modifier 4 OS=Homo sapiens OX=9606 GN=SUMO4 PE=1 SV=2	68972	62297.9	70160.3	63992.2	60051.4	69184.6	84454.7	72004.9	73428.5	78997.8	84240.4	79981.5	80679.6	76840.7	86844.9	71515.1	77500.2	87481.5	69394	80453.5	0.862536	-0.213344	2.7781	SUMO4
211	P04271	1	1	6.1707	0.00173158	0.00398429	1.18651	0.940738	COVID	CTRL	Protein S100-B OS=Homo sapiens OX=9606 GN=S100B PE=1 SV=2	5396.21	5730.81	5561.66	5847.47	6407.09	5487.5	6316.64	6722.81	6553.06	5061.92	5541.28	5676.89	4595.24	5234.89	3929.26	5063.47	5147.63	5280.68	6002.58	5059.03	1.18651	0.246723	2.76156	S100B
212	P35268	7	3	55.1635	0.0017434	0.00398429	1.11891	0.940382	CTRL	COVID	60S ribosomal protein L22 OS=Homo sapiens OX=9606 GN=RPL22 PE=1 SV=2	45518.2	45867.7	44411.7	50410.7	47730.1	47601.6	56539.8	48354.9	45708.5	54448.8	58915.2	51274.2	53086.8	52396.5	50069.3	57350.1	51312.5	54675.4	48015.9	53725.4	0.893728	-0.162093	2.7586	RPL22
213	Q9NZU5	2	1	11.0836	0.0017518	0.00398429	1.16278	0.94013	CTRL	COVID	LIM and cysteine-rich domains protein 1 OS=Homo sapiens OX=9606 GN=LMCD1 PE=1 SV=1	7870.7	9328.45	8927.55	9943.17	9432.8	8193.88	10217.6	10556.6	10414.1	11029.8	11233.2	11816.3	10083.3	11675.2	10856.3	11396.2	9696.61	10915.1	9431.65	10966.9	0.860011	-0.217572	2.75651	LMCD1
215	Q9Y265	26	15	209.025	0.00178132	0.0040225	1.18525	0.939246	COVID	CTRL	RuvB-like 1 OS=Homo sapiens OX=9606 GN=RUVBL1 PE=1 SV=1	178465	203568	166088	211776	203247	185264	235181	216045	224859	164941	170357	155583	168972	183019	153885	191356	175137	176079	202721	171037	1.18525	0.245193	2.74926	RUVBL1
216	P37802	28	18	263.379	0.00178772	0.0040225	1.09701	0.939055	CTRL	COVID	Transgelin-2 OS=Homo sapiens OX=9606 GN=TAGLN2 PE=1 SV=3	209785	218505	216603	216360	215033	207608	240641	239506	218999	242304	265725	252605	231071	227192	234682	253604	232016	236219	220338	241713	0.911567	-0.13358	2.7477	TAGLN2
218	Q5VTE0;P68104	53	27	457.571	0.00186881	0.00416674	1.09322	0.936653	COVID	CTRL	Putative elongation factor 1-alpha-like 3 OS=Homo sapiens OX=9606 GN=EEF1A1P5 PE=5 SV=1	942115	1.00234e+06	948592	1.01217e+06	905215	915211	957425	933389	856763	874390	916989	897566	862404	818093	851512	885145	869376	775206	941469	861187	1.09322	0.128587	2.72843	EEF1A1P5
219	Q86VP6	41	23	282.937	0.00190255	0.00422277	1.14077	0.935664	COVID	CTRL	Cullin-associated NEDD8-dissociated protein 1 OS=Homo sapiens OX=9606 GN=CAND1 PE=1 SV=2	452428	434835	417224	543287	498527	530401	519605	452060	446056	410728	437637	390416	414665	416068	418652	434633	403811	437879	477158	418277	1.14077	0.190011	2.72066	CAND1
220	Q08380	8	4	52.2792	0.00194275	0.00429257	1.22342	0.934493	COVID	CTRL	Galectin-3-binding protein OS=Homo sapiens OX=9606 GN=LGALS3BP PE=1 SV=1	29169	27500.7	25993.5	29340	27504	23631.2	35448.3	30816.8	31308.1	23449.3	21114.3	21099.7	26369.9	25880.8	20387.8	28555.6	23194.8	23047.8	28968	23677.8	1.22342	0.290924	2.71158	LGALS3BP
221	Q562R1	28	6	325.291	0.00196733	0.00432738	1.09442	0.933781	COVID	CTRL	Beta-actin-like protein 2 OS=Homo sapiens OX=9606 GN=ACTBL2 PE=1 SV=2	3.75935e+06	3.959e+06	3.7615e+06	3.55581e+06	3.8724e+06	3.78283e+06	4.38528e+06	3.90267e+06	3.97311e+06	3.5941e+06	3.53154e+06	3.50263e+06	3.40814e+06	3.55363e+06	3.32632e+06	3.73963e+06	3.43888e+06	3.84175e+06	3.88355e+06	3.54851e+06	1.09442	0.130161	2.70612	ACTBL2
223	Q14847	6	1	40.063	0.00199161	0.0043409	1.18379	0.933081	CTRL	COVID	LIM and SH3 domain protein 1 OS=Homo sapiens OX=9606 GN=LASP1 PE=1 SV=2	32656.5	37099.2	36047	33222.1	29989.3	33463.1	28494.1	28746.8	28038.2	32080.5	41521.3	34176.5	37292.8	42266.1	38752.3	35652.6	39994	38906.8	31972.9	37849.2	0.844745	-0.243412	2.7008	LASP1
224	Q9Y376	4	3	33.725	0.00200546	0.0043409	1.12141	0.932682	CTRL	COVID	Calcium-binding protein 39 OS=Homo sapiens OX=9606 GN=CAB39 PE=1 SV=1	19193.9	20611.8	19722.4	21491.7	21878.7	20864.3	25117.6	23372.8	23650.3	24444.1	24022.8	24547.1	24828	26135.6	23763.3	23727.6	23135.7	25083.2	21767.1	24409.7	0.891738	-0.165309	2.69778	CAB39
225	Q9H254	50	16	295.629	0.00200887	0.0043409	1.14761	0.932585	COVID	CTRL	Spectrin beta chain_ non-erythrocytic 4 OS=Homo sapiens OX=9606 GN=SPTBN4 PE=1 SV=2	1.91201e+06	1.83935e+06	1.81916e+06	1.90378e+06	1.75783e+06	2.01321e+06	2.24343e+06	1.91017e+06	2.20924e+06	1.59975e+06	1.60994e+06	1.51971e+06	1.63754e+06	1.84043e+06	1.73402e+06	1.89529e+06	1.70197e+06	1.80472e+06	1.95646e+06	1.70482e+06	1.14761	0.198629	2.69705	SPTBN4
226	Q9HD45	3	1	15.4232	0.00208442	0.00448439	1.30043	0.93043	COVID	CTRL	Transmembrane 9 superfamily member 3 OS=Homo sapiens OX=9606 GN=TM9SF3 PE=1 SV=2	9981.99	11010	10637.2	12583.3	15384	15969.8	11062	9440.14	9834.37	9269.83	7971.92	8854.33	8894.33	9467.17	9904.01	9414.68	8401.44	9258.86	11767	9048.51	1.30043	0.378992	2.68102	TM9SF3
227	Q07960	4	2	31.9947	0.00218035	0.00463697	1.09303	0.927733	COVID	CTRL	Rho GTPase-activating protein 1 OS=Homo sapiens OX=9606 GN=ARHGAP1 PE=1 SV=1	16622.8	18048	16158.6	19157.9	16774.5	16624.6	18030.3	17381.6	17753.2	16330.7	16051	15058.9	16525	17200.3	15050.8	16475.5	15488.2	15046.4	17394.6	15914.1	1.09303	0.128336	2.66147	ARHGAP1
228	P08133	96	59	813.05	0.00218274	0.00463697	1.14042	0.927666	COVID	CTRL	Annexin A6 OS=Homo sapiens OX=9606 GN=ANXA6 PE=1 SV=3	1.72619e+06	1.75019e+06	1.64432e+06	1.76145e+06	1.7873e+06	1.7782e+06	2.18386e+06	1.7728e+06	1.97324e+06	1.51936e+06	1.55801e+06	1.44713e+06	1.54133e+06	1.7362e+06	1.54744e+06	1.75036e+06	1.56131e+06	1.69983e+06	1.81973e+06	1.59566e+06	1.14042	0.189567	2.661	ANXA6
229	O14579	4	3	23.1446	0.0021837	0.00463697	1.17167	0.927639	CTRL	COVID	Coatomer subunit epsilon OS=Homo sapiens OX=9606 GN=COPE PE=1 SV=3	4669.64	4845.57	4325.33	4083.75	4471.31	4617.55	4683.91	5301.35	5483.46	4895.13	5192.04	5399.36	5831.29	6062.35	6288.73	4856.12	5405.97	5843.94	4720.21	5530.55	0.853479	-0.228572	2.66081	COPE
230	Q9Y3F4	9	3	59.5489	0.00222075	0.00469533	1.13043	0.926609	COVID	CTRL	Serine-threonine kinase receptor-associated protein OS=Homo sapiens OX=9606 GN=STRAP PE=1 SV=1	60426.7	60528.1	56488.2	64057.6	61089.3	55069.4	54815.2	49803.3	55946.2	49947.1	51708	48050.1	50164.7	54758.8	50109.9	57368	45913.3	50412.4	57580.4	50936.9	1.13043	0.176867	2.6535	STRAP
231	Q96PU8	7	2	45.0404	0.00229215	0.00482549	1.14576	0.924642	COVID	CTRL	Protein quaking OS=Homo sapiens OX=9606 GN=QKI PE=1 SV=1	26982.4	25607.2	22125.3	25942.8	25485.5	24959.9	24372.9	22779.3	22047.6	20995.3	21847.4	22140.1	21979.8	21140.6	18302.9	25237.8	20088.8	20544.1	24478.1	21364.1	1.14576	0.196304	2.63976	QKI
232	P27708	3	1	18.1782	0.00233604	0.00489686	1.55086	0.923443	COVID	CTRL	CAD protein OS=Homo sapiens OX=9606 GN=CAD PE=1 SV=3	21773.4	26573.5	20755.6	33764.2	28073.7	27261.1	51810.1	39176.2	41619.1	16938.2	18276.7	17832.6	20609.6	24472.3	21087.6	24337.7	19884.8	24073.3	32311.9	20834.8	1.55086	0.633071	2.63152	CAD
233	Q8TDD5	2	2	10.2018	0.00236019	0.00490954	1.22234	0.922788	COVID	CTRL	Mucolipin-3 OS=Homo sapiens OX=9606 GN=MCOLN3 PE=1 SV=1	136443	123921	133319	122144	150452	139148	130536	148868	174138	96852.2	106706	121543	109992	120613	128693	91328.9	123637	130600	139886	114441	1.22234	0.289647	2.62705	MCOLN3
234	O14639	16	6	89.1459	0.0023621	0.00490954	1.09068	0.922736	COVID	CTRL	Actin-binding LIM protein 1 OS=Homo sapiens OX=9606 GN=ABLIM1 PE=1 SV=3	64661.6	64601	62521.6	64465.6	67377.2	60878	72100.8	63102.9	66509.9	56292.8	54534.6	57956.5	64132.9	63212.6	58837.9	60293.6	60563.5	61653.5	65135.4	59719.8	1.09068	0.125234	2.6267	ABLIM1
235	P09104	27	13	233.278	0.00244844	0.00506594	1.08182	0.920412	CTRL	COVID	Gamma-enolase OS=Homo sapiens OX=9606 GN=ENO2 PE=1 SV=3	449953	422318	432437	455082	406698	455799	477077	423309	439152	462279	484649	435913	473030	466818	505481	492636	471108	494049	440203	476218	0.924372	-0.113454	2.61111	ENO2
236	P46821	125	83	1070.84	0.00245801	0.00506594	1.07989	0.920156	COVID	CTRL	Microtubule-associated protein 1B OS=Homo sapiens OX=9606 GN=MAP1B PE=1 SV=2	1.43125e+06	1.47602e+06	1.33169e+06	1.484e+06	1.47527e+06	1.46466e+06	1.5365e+06	1.36284e+06	1.43802e+06	1.27707e+06	1.35443e+06	1.24286e+06	1.36935e+06	1.4478e+06	1.34231e+06	1.36251e+06	1.27745e+06	1.36465e+06	1.44447e+06	1.3376e+06	1.07989	0.110891	2.60942	MAP1B
237	Q9BPW8	12	7	76.6728	0.00250819	0.00514773	1.07997	0.918821	COVID	CTRL	Protein NipSnap homolog 1 OS=Homo sapiens OX=9606 GN=NIPSNAP1 PE=1 SV=1	139659	139911	143419	140967	145928	147885	160634	145260	131162	135032	133287	138317	139363	124676	131568	132826	133666	130208	143869	133216	1.07997	0.110993	2.60064	NIPSNAP1
238	Q14697	34	22	300.123	0.00259688	0.00530755	1.0727	0.916487	CTRL	COVID	Neutral alpha-glucosidase AB OS=Homo sapiens OX=9606 GN=GANAB PE=1 SV=3	228713	228103	232261	243020	238241	233251	259001	223422	238767	243106	271195	266024	241124	250407	248485	256329	256452	246126	236087	253250	0.932228	-0.101245	2.58555	GANAB
239	P47755	16	8	118.427	0.00266378	0.00542169	1.09949	0.914747	COVID	CTRL	F-actin-capping protein subunit alpha-2 OS=Homo sapiens OX=9606 GN=CAPZA2 PE=1 SV=3	186550	200116	183945	202786	205764	194235	211554	178862	187800	180969	186204	167833	183159	180839	164291	177502	162385	189924	194623	177012	1.09949	0.13684	2.5745	CAPZA2
240	Q13177	16	3	102.703	0.00267802	0.00542815	1.07471	0.914379	CTRL	COVID	Serine/threonine-protein kinase PAK 2 OS=Homo sapiens OX=9606 GN=PAK2 PE=1 SV=3	65366.1	64342.7	64703.8	64235.8	66798.6	64952	66979.1	63449.2	61848.1	65620.5	72626.9	75360.2	65294.9	70714.7	73363.6	70737.2	65650.8	66840.6	64741.7	69578.8	0.93048	-0.103953	2.57219	PAK2
241	P13010	32	17	227.36	0.00269643	0.00544298	1.10999	0.913904	CTRL	COVID	X-ray repair cross-complementing protein 5 OS=Homo sapiens OX=9606 GN=XRCC5 PE=1 SV=3	186851	180170	208080	179472	195801	207123	194353	196764	183464	205970	220426	227279	206655	191308	223709	199859	210498	236890	192453	213621	0.900908	-0.150549	2.56921	XRCC5
242	P99999	6	2	57.9503	0.00277811	0.00558488	1.16249	0.911812	CTRL	COVID	Cytochrome c OS=Homo sapiens OX=9606 GN=CYCS PE=1 SV=2	23714.1	22732.5	21464.1	22832.1	23809.5	24812.7	29045.9	26265.5	30616.2	27483.1	28153.1	27504	28161.9	31526.3	30136.9	29720.9	27440	31773.9	25032.5	29100	0.860224	-0.217216	2.55625	CYCS
243	P60981	10	2	114.501	0.0028059	0.00561015	1.12524	0.911106	CTRL	COVID	Destrin OS=Homo sapiens OX=9606 GN=DSTN PE=1 SV=3	57664.6	54218.4	59139.8	55892.3	56352.2	63470.7	66232	62950.9	63730.9	62724.8	70783.8	67969.2	64003.5	69424.8	72241.4	68324.4	72919.7	58844.5	59961.3	67470.7	0.888702	-0.170229	2.55193	DSTN
244	Q9Y383	4	1	28.9428	0.00281356	0.00561015	1.12925	0.910912	COVID	CTRL	Putative RNA-binding protein Luc7-like 2 OS=Homo sapiens OX=9606 GN=LUC7L2 PE=1 SV=2	9520.82	8964.15	8874.77	10645.7	9161.15	9463.58	10757.6	9165.46	9703.44	7739.48	8718.34	7619.87	8802.95	8883.21	9405.76	8084.17	7963.86	9166.04	9584.07	8487.08	1.12925	0.175371	2.55074	LUC7L2
245	P04843	26	7	160.475	0.0028925	0.00574421	1.11445	0.908923	COVID	CTRL	Dolichyl-diphosphooligosaccharide--protein glycosyltransferase subunit 1 OS=Homo sapiens OX=9606 GN=RPN1 PE=1 SV=1	333826	348647	314747	352345	340568	322936	396989	339610	343833	332805	317641	289730	310580	336357	302176	289170	278462	318892	343722	308424	1.11445	0.15633	2.53873	RPN1
246	P21291	8	4	93.9207	0.00292287	0.00578111	1.10301	0.908164	CTRL	COVID	Cysteine and glycine-rich protein 1 OS=Homo sapiens OX=9606 GN=CSRP1 PE=1 SV=3	91934.9	80549.1	89067.6	86354.9	75531.9	81969.7	86781.6	73807	74173.1	88923.2	93459.7	91734.9	91729.8	88793.3	90449.3	94758.8	87959.3	88610.1	82241.1	90713.2	0.906606	-0.141452	2.53419	CSRP1
247	P11055	11	3	61.7085	0.00303527	0.00597932	1.05509	0.905382	CTRL	COVID	Myosin-3 OS=Homo sapiens OX=9606 GN=MYH3 PE=1 SV=3	92982.1	88837.9	90559.6	93710.7	89837.6	88148.7	99947.3	90427.6	88375.8	94285.3	98159.4	96460.3	97246.1	91950.1	96340.2	99148.9	95646.7	98917	91425.3	96461.6	0.947789	-0.0773615	2.5178	MYH3
248	P04181	9	4	54.0785	0.00305073	0.00598574	1.15183	0.905003	COVID	CTRL	Ornithine aminotransferase_ mitochondrial OS=Homo sapiens OX=9606 GN=OAT PE=1 SV=1	20581.5	22085	20902.4	29601.4	25643.4	24238.8	23283.9	22670	22306.7	19988.2	20109.2	19948.2	21191.6	20595.2	19043.3	20981.2	20751.3	20850.3	23479.2	20384.3	1.15183	0.203928	2.5156	OAT
249	A6NMY6	49	11	456.155	0.00306861	0.00599683	1.0709	0.904566	CTRL	COVID	Putative annexin A2-like protein OS=Homo sapiens OX=9606 GN=ANXA2P2 PE=5 SV=2	836984	862736	839688	924227	848290	868245	932283	833399	838962	915228	896789	873504	903992	912807	931095	986171	931929	985244	864979	926306	0.933794	-0.0988241	2.51306	ANXA2P2
250	Q8N960	10	3	58.3193	0.00320047	0.00620576	1.05913	0.90137	COVID	CTRL	Centrosomal protein of 120 kDa OS=Homo sapiens OX=9606 GN=CEP120 PE=1 SV=2	50634.1	50029.3	53264.4	49783.9	54348.5	53230.1	53748.8	52237.7	53892.7	47013.1	50332.1	51034.3	48904.1	51096.5	49691.4	46216.8	51039.2	49535.1	52352.2	49429.2	1.05913	0.0828861	2.49479	CEP120
251	Q14956	3	1	16.8472	0.00320082	0.00620576	1.29053	0.901362	COVID	CTRL	Transmembrane glycoprotein NMB OS=Homo sapiens OX=9606 GN=GPNMB PE=1 SV=2	224791	219233	218901	220696	259998	231073	211936	214531	252565	127008	132152	136964	188079	213458	213374	156690	202435	221215	228192	176820	1.29053	0.367968	2.49474	GPNMB
253	P46782	10	8	68.8	0.0032297	0.00621263	1.15158	0.90067	COVID	CTRL	40S ribosomal protein S5 OS=Homo sapiens OX=9606 GN=RPS5 PE=1 SV=4	46758.9	43121.9	38166.9	43595	48451.3	45183.1	47933.2	50065.2	48469.3	36775.9	38650	41871.4	44632.2	42731.2	34365.9	42932.1	39517	36073.3	45749.4	39727.7	1.15158	0.20361	2.49084	RPS5
254	P14618	65	40	671.98	0.00324691	0.00622134	1.08582	0.900259	COVID	CTRL	Pyruvate kinase PKM OS=Homo sapiens OX=9606 GN=PKM PE=1 SV=4	1.40792e+06	1.39172e+06	1.30349e+06	1.46661e+06	1.3731e+06	1.39086e+06	1.53227e+06	1.3846e+06	1.27423e+06	1.35506e+06	1.27986e+06	1.22525e+06	1.33699e+06	1.25535e+06	1.24697e+06	1.35002e+06	1.29226e+06	1.19315e+06	1.39164e+06	1.28166e+06	1.08582	0.118779	2.48853	PKM
255	P09651	27	9	306.145	0.00327894	0.00625034	1.13707	0.899496	COVID	CTRL	Heterogeneous nuclear ribonucleoprotein A1 OS=Homo sapiens OX=9606 GN=HNRNPA1 PE=1 SV=5	432885	406889	386184	418288	407636	434716	442528	393213	415619	331713	331340	313059	390061	358349	360788	445477	381943	374635	415329	365263	1.13707	0.185319	2.48427	HNRNPA1
256	P16104;Q96QV6;Q8IUE6	3	1	42.3316	0.00328753	0.00625034	1.23865	0.899292	COVID	CTRL	Histone H2AX OS=Homo sapiens OX=9606 GN=H2AX PE=1 SV=2	281954	263580	247087	305075	290505	343781	270784	254782	284615	176017	181125	191068	235748	264469	264829	253843	245546	239712	282462	228040	1.23865	0.308774	2.48313	H2AX
257	P23193	3	1	15.0185	0.00332758	0.00630205	1.176	0.898343	CTRL	COVID	Transcription elongation factor A protein 1 OS=Homo sapiens OX=9606 GN=TCEA1 PE=1 SV=2	3074.21	2569.41	3054.26	2782.08	2922.21	2867.48	3429.2	3021.01	3516.22	3251.84	3187.5	3796.57	3440.92	3461.87	4248.51	3141.42	3917.45	3583.48	3026.23	3558.84	0.850342	-0.233884	2.47787	TCEA1
258	Q99426	11	4	93.6795	0.00338488	0.00638593	1.10146	0.896995	CTRL	COVID	Tubulin-folding cofactor B OS=Homo sapiens OX=9606 GN=TBCB PE=1 SV=2	62103.5	56899	55637.7	61854	55786.7	64643.8	66815.1	60613.5	64176.1	67491.7	69477	71597	64219.5	67998.8	72258.1	64906.6	63728.7	62505.6	60947.7	67131.5	0.907886	-0.139417	2.47046	TBCB
259	Q96M83	7	2	30.0196	0.00344915	0.00648224	1.13805	0.895494	COVID	CTRL	Coiled-coil domain-containing protein 7 OS=Homo sapiens OX=9606 GN=CCDC7 PE=1 SV=3	37939.9	40148.2	39368	33627.6	43017	34466.8	44174.5	41692.1	44254.9	35758.1	36922.8	36208.4	34025.5	37099.2	34731.9	33080.9	33873.6	33479.5	39854.3	35020	1.13805	0.186558	2.46229	CCDC7
260	Q07955	15	10	111.578	0.00350872	0.00656348	1.11704	0.894114	CTRL	COVID	Serine/arginine-rich splicing factor 1 OS=Homo sapiens OX=9606 GN=SRSF1 PE=1 SV=2	521118	500205	551722	505230	529470	570138	569966	492943	440027	575131	591108	622435	596859	551317	621988	556022	584479	529335	520091	580964	0.895221	-0.159685	2.45485	SRSF1
261	P15559	2	1	18.8206	0.00351914	0.00656348	1.13638	0.893873	CTRL	COVID	NAD(P)H dehydrogenase [quinone] 1 OS=Homo sapiens OX=9606 GN=NQO1 PE=1 SV=1	23809.6	22151.4	23252.9	20447.8	23190.5	24401.1	23483.2	25185.4	23848.5	22932.2	28161.4	24897.4	24791.3	29153.9	29418.4	23846	28281.1	26897.7	23307.8	26486.6	0.879986	-0.184448	2.45356	NQO1
263	Q8N7X1	16	6	114.576	0.00359383	0.00665219	1.2476	0.89216	COVID	CTRL	RNA-binding motif protein_ X-linked-like-3 OS=Homo sapiens OX=9606 GN=RBMXL3 PE=2 SV=2	103672	103460	107777	124001	108540	124308	89137.2	79359	85606.7	88362.5	94016	88008.9	83280.1	82085.1	87956	75708.7	76398.1	66296.3	102874	82456.8	1.2476	0.31916	2.44444	RBMXL3
264	Q13740	7	4	53.7459	0.0036153	0.00666271	1.10093	0.89167	CTRL	COVID	CD166 antigen OS=Homo sapiens OX=9606 GN=ALCAM PE=1 SV=2	38109.6	40362.5	39578.1	36052.1	37922.8	35750.3	44478.3	38799.1	40839.3	43800.5	42168.4	41540.4	45526.6	47137.3	44110.5	42101.6	39830.7	41191.9	39099.1	43045.3	0.908325	-0.13872	2.44186	ALCAM
267	Q6ZMR3	18	8	105.938	0.00365384	0.00666271	1.13277	0.890794	CTRL	COVID	L-lactate dehydrogenase A-like 6A OS=Homo sapiens OX=9606 GN=LDHAL6A PE=2 SV=1	118940	105964	126537	107725	98477	111436	119878	109347	121043	127212	123817	140079	128220	125797	143984	117968	134130	113482	113261	128299	0.88279	-0.179857	2.43725	LDHAL6A
268	Q9H832	3	2	22.8976	0.00389555	0.00707715	1.1971	0.885394	CTRL	COVID	Ubiquitin-conjugating enzyme E2 Z OS=Homo sapiens OX=9606 GN=UBE2Z PE=1 SV=2	51327.2	43021.1	59288.7	43373.1	51074.7	56345.9	45951.1	45977.2	44041.9	55009.7	59951.4	67400.4	59676.7	49611.1	62684.4	49801.9	57293.2	65775.8	48933.4	58578.3	0.835351	-0.259545	2.40943	UBE2Z
269	P18669	20	7	187.988	0.00400815	0.00724748	1.08041	0.882931	COVID	CTRL	Phosphoglycerate mutase 1 OS=Homo sapiens OX=9606 GN=PGAM1 PE=1 SV=2	259279	265223	266682	265293	265072	269732	298311	245490	246516	242753	242531	237723	249934	250629	235399	265418	244450	235508	264622	244927	1.08041	0.111581	2.39706	PGAM1
270	P29401	49	28	439.858	0.00401885	0.00724748	1.12706	0.882699	COVID	CTRL	Transketolase OS=Homo sapiens OX=9606 GN=TKT PE=1 SV=3	635312	650179	618675	717411	770747	787334	714378	659317	621287	635713	654237	607804	559360	607947	575361	636157	613940	588000	686071	608724	1.12706	0.172569	2.3959	TKT
271	P61026	17	6	159.638	0.00405631	0.00726139	1.15083	0.881888	COVID	CTRL	Ras-related protein Rab-10 OS=Homo sapiens OX=9606 GN=RAB10 PE=1 SV=1	546039	484899	525003	589132	513798	586690	538507	484666	457437	429309	465506	397884	431707	409877	482731	499497	468337	521885	525130	456304	1.15083	0.202681	2.39187	RAB10
272	Q15459	6	1	43.2725	0.00407098	0.00726139	1.18958	0.881571	CTRL	COVID	Splicing factor 3A subunit 1 OS=Homo sapiens OX=9606 GN=SF3A1 PE=1 SV=1	11156	12040.7	13915.2	10225.6	11528.2	12232.8	11005.1	10418.9	11128.3	14580.7	14434.9	16178.5	12516.9	11150.6	12208.1	12568.8	15039.7	14623	11516.8	13700.1	0.840631	-0.250455	2.3903	SF3A1
273	O75915	6	3	59.5292	0.00413905	0.00735606	1.13629	0.880108	COVID	CTRL	PRA1 family protein 3 OS=Homo sapiens OX=9606 GN=ARL6IP5 PE=1 SV=1	57479.4	59975.9	52715.1	65423.9	57477.6	54963.4	66697.8	61764.9	61759	53935	52093.3	46922.3	50131.1	55380.3	54472	62003.7	47486.1	51274.9	59806.3	52633.2	1.13629	0.184326	2.3831	ARL6IP5
276	P22102	38	14	236.822	0.00426175	0.00749268	1.12496	0.877499	COVID	CTRL	Trifunctional purine biosynthetic protein adenosine-3 OS=Homo sapiens OX=9606 GN=GART PE=1 SV=1	340035	291778	313996	361843	319009	312351	395905	307835	330469	303336	291202	288639	300959	294129	273996	319554	291802	279329	330358	293661	1.12496	0.16988	2.37041	GART
277	P78417	7	2	51.975	0.00450025	0.00788374	1.11445	0.872529	CTRL	COVID	Glutathione S-transferase omega-1 OS=Homo sapiens OX=9606 GN=GSTO1 PE=1 SV=2	38569.8	37138.3	38508.3	36822.1	35664	39997.9	46310.6	43789.6	42045.5	40463.3	45151.3	42328.9	42651.3	47169.5	47141.7	44576.5	45267.5	45165.8	39871.8	44435.1	0.897304	-0.156331	2.34676	GSTO1
278	P35580	162	63	1368.46	0.00461756	0.00806046	1.08559	0.870131	COVID	CTRL	Myosin-10 OS=Homo sapiens OX=9606 GN=MYH10 PE=1 SV=3	1.79445e+06	1.83062e+06	1.72957e+06	1.85108e+06	1.86025e+06	1.84205e+06	2.12727e+06	1.9392e+06	1.99729e+06	1.66435e+06	1.70143e+06	1.64519e+06	1.72644e+06	1.79495e+06	1.74192e+06	1.85489e+06	1.68956e+06	1.81499e+06	1.88575e+06	1.73708e+06	1.08559	0.118475	2.33559	MYH10
279	Q08257	17	8	102.163	0.00464952	0.00808747	1.09072	0.869482	CTRL	COVID	Quinone oxidoreductase OS=Homo sapiens OX=9606 GN=CRYZ PE=1 SV=1	71984.3	71234.1	76308	74504.4	76979.9	78523.5	71311.8	72152.5	71958.5	79754.6	83141.1	86655.4	76841.1	73071.7	84816.3	86227.8	82451.7	72325.4	73884.1	80587.2	0.916821	-0.125287	2.33259	CRYZ
280	P38606	32	18	253.171	0.00489348	0.00848173	1.08007	0.864605	CTRL	COVID	V-type proton ATPase catalytic subunit A OS=Homo sapiens OX=9606 GN=ATP6V1A PE=1 SV=2	350856	318926	325697	374942	343388	358596	382427	335678	334011	361985	379688	363742	380955	352141	393481	385299	369830	387586	347169	374968	0.925864	-0.111128	2.31038	ATP6V1A
281	Q96KP4	29	14	245.474	0.00492371	0.00850408	1.07197	0.864009	COVID	CTRL	Cytosolic non-specific dipeptidase OS=Homo sapiens OX=9606 GN=CNDP2 PE=1 SV=2	173653	176349	168152	189119	185568	182746	202250	181629	184355	166389	166377	162372	179535	177814	169096	174117	165571	172193	182647	170385	1.07197	0.10026	2.30771	CNDP2
283	P06748	17	11	157.87	0.0049669	0.00851869	1.15014	0.863161	COVID	CTRL	Nucleophosmin OS=Homo sapiens OX=9606 GN=NPM1 PE=1 SV=2	188740	176824	174860	218068	190964	191216	196512	169392	173478	160866	152788	141049	160682	161931	145465	198941	159601	179417	186673	162304	1.15014	0.201808	2.30391	NPM1
284	P49006	10	6	91.6292	0.00503142	0.00859928	1.11103	0.861901	CTRL	COVID	MARCKS-related protein OS=Homo sapiens OX=9606 GN=MARCKSL1 PE=1 SV=2	501934	484202	529112	484331	504873	553237	552457	480768	431698	553902	571559	597125	570410	535076	606743	529776	558713	501458	502512	558307	0.900064	-0.1519	2.29831	MARCKSL1
285	Q9NP97;Q8TF09	2	1	16.1257	0.00507659	0.00864635	1.1347	0.861024	COVID	CTRL	Dynein light chain roadblock-type 1 OS=Homo sapiens OX=9606 GN=DYNLRB1 PE=1 SV=3	25802.6	26886	23423	24451.9	25572.1	22339.3	31059.3	26941.4	27068	22793.9	22599.5	22338.2	24841.2	25326.1	21433.9	23516.5	20975.4	21995.9	25949.3	22869	1.1347	0.182305	2.29443	DYNLRB1
287	Q8N878	2	2	10.4902	0.00524197	0.00883929	1.22987	0.857844	CTRL	COVID	FERM domain-containing protein 1 OS=Homo sapiens OX=9606 GN=FRMD1 PE=1 SV=2	8844.27	8133.22	7715.45	5775.17	7510.47	8039.34	7248.74	6917.83	5581.31	9698.82	8790.38	9468.97	7833.49	7918.72	7910.57	11300.6	8627.16	9334.61	7307.31	8987.04	0.813095	-0.298505	2.28051	FRMD1
288	Q07812	6	2	46.0818	0.00524701	0.00883929	1.15681	0.857748	COVID	CTRL	Apoptosis regulator BAX OS=Homo sapiens OX=9606 GN=BAX PE=1 SV=1	41628.8	43284.1	39387.7	46248.8	42709.4	40720.1	54712	46150.1	47782.4	40825.6	38005.4	32903.7	41424.7	44386.6	38005.8	39628.3	35001.8	37863.3	44735.9	38671.7	1.15681	0.210156	2.28009	BAX
289	P06744	26	14	202.737	0.00526195	0.00883929	1.07608	0.857464	CTRL	COVID	Glucose-6-phosphate isomerase OS=Homo sapiens OX=9606 GN=GPI PE=1 SV=4	140268	142604	146267	157251	148539	156977	170442	155077	153891	162381	172067	169437	158486	162096	159797	155878	164378	171127	152368	163961	0.929298	-0.105787	2.27885	GPI
291	Q9H082	7	3	55.2603	0.00536846	0.00893633	1.14636	0.855447	COVID	CTRL	Ras-related protein Rab-33B OS=Homo sapiens OX=9606 GN=RAB33B PE=1 SV=1	44157.3	44243.4	42777.9	53403.2	48654.2	47154.6	55170.8	52375	50742.8	45316.4	45682.5	41292.1	42225.2	46523.3	38163.4	45825.9	36280.9	41360.1	48742.1	42518.9	1.14636	0.197066	2.27015	RAB33B
292	Q86TI0	8	2	41.1589	0.00537437	0.00893633	1.09144	0.855336	COVID	CTRL	TBC1 domain family member 1 OS=Homo sapiens OX=9606 GN=TBC1D1 PE=1 SV=2	67142.7	67557.5	64547.5	62189.3	66217.4	60840.2	69984.1	67279.4	69854	62632	66160	62181.4	60698.5	63749	62892.2	57233.8	56269.5	53893.9	66179.1	60634.5	1.09144	0.126237	2.26967	TBC1D1
293	P25705	35	20	335.162	0.00551187	0.009134	1.11409	0.852764	COVID	CTRL	ATP synthase subunit alpha_ mitochondrial OS=Homo sapiens OX=9606 GN=ATP5F1A PE=1 SV=1	715878	785975	806815	792533	814887	786930	971046	823850	869002	702810	739660	693735	721531	812604	734124	718084	699750	790178	818546	734720	1.11409	0.15587	2.2587	ATP5F1A
294	Q7Z5M8	1	1	6.6527	0.00561748	0.00924474	1.10411	0.850812	COVID	CTRL	Protein ABHD12B OS=Homo sapiens OX=9606 GN=ABHD12B PE=2 SV=1	49877.6	51189.6	57886.5	47421.6	57648.7	56436.4	58962	53657.8	53856.9	44285.5	50407.3	52013.3	48133	49768.7	51191.4	47469.4	51182.3	46570.3	54104.1	49002.4	1.10411	0.142887	2.25046	ABHD12B
297	Q9Y6E2	2	1	9.2703	0.00569619	0.00931359	1.19776	0.849369	COVID	CTRL	Basic leucine zipper and W2 domain-containing protein 2 OS=Homo sapiens OX=9606 GN=BZW2 PE=1 SV=1	2796.39	2321.67	1925.01	2463.96	2191.79	2297.97	2832.34	2446.95	2459.39	2114.3	1862.94	1696.51	2126.12	1929.13	1947.3	2632.31	1940.93	1897.27	2415.05	2016.31	1.19776	0.260337	2.24442	BZW2
298	P00505	18	6	164.792	0.00589842	0.0096122	1.1258	0.845709	COVID	CTRL	Aspartate aminotransferase_ mitochondrial OS=Homo sapiens OX=9606 GN=GOT2 PE=1 SV=3	394524	403957	368312	409859	459497	439666	392264	362818	368054	333257	341286	323772	337685	361561	351777	415006	349389	383073	399884	355201	1.1258	0.170946	2.22926	GOT2
299	P15313	5	1	33.1263	0.00597648	0.00970716	1.18682	0.844314	COVID	CTRL	V-type proton ATPase subunit B_ kidney isoform OS=Homo sapiens OX=9606 GN=ATP6V1B1 PE=1 SV=3	25614.5	26760.8	23582.1	30035.2	27625.1	24176.2	33131.5	27756.3	25643.4	21557.7	21892.8	19584.1	24103.7	25510.1	20153.7	29212.1	21263.2	22588.7	27147.2	22874	1.18682	0.247097	2.22355	ATP6V1B1
300	Q96AE4	24	12	195.614	0.0060444	0.00975904	1.13497	0.843109	CTRL	COVID	Far upstream element-binding protein 1 OS=Homo sapiens OX=9606 GN=FUBP1 PE=1 SV=3	653875	614756	657986	636700	589783	692537	725910	623325	561793	756269	770900	797938	727922	636011	816423	686495	698596	643077	639629	725959	0.881082	-0.182652	2.21865	FUBP1
301	P15170	6	2	32.6581	0.00604821	0.00975904	1.29188	0.843041	COVID	CTRL	Eukaryotic peptide chain release factor GTP-binding subunit ERF3A OS=Homo sapiens OX=9606 GN=GSPT1 PE=1 SV=1	10405	10170.1	9775.01	13909	10559.7	10763.1	12110.5	9926.55	9387.63	7273.63	8636.9	7211.19	8058.51	8449.8	5098.07	10954.9	10387.6	9018.68	10778.5	8343.26	1.29188	0.369477	2.21837	GSPT1
302	P09622	3	2	23.0119	0.00611115	0.00982827	1.12853	0.841931	CTRL	COVID	Dihydrolipoyl dehydrogenase_ mitochondrial OS=Homo sapiens OX=9606 GN=DLD PE=1 SV=2	5632.28	5028	5075.05	5014.49	5160.22	4804.91	5061.76	4757.88	4879.99	6177.18	5540.98	5833.44	5536.48	4829.57	5644.04	6701.54	5966.18	5022.14	5046.06	5694.62	0.886111	-0.17444	2.21388	DLD
303	Q9P2K5	3	1	15.8763	0.00615882	0.00987256	1.21178	0.841094	COVID	CTRL	Myelin expression factor 2 OS=Homo sapiens OX=9606 GN=MYEF2 PE=1 SV=3	30581.7	24162.2	25191.7	29770.8	29629.2	32239.9	25407.6	20860.6	26022	24620.8	23107.6	20261.1	27422	21361	18827	20679.7	21075	23892.1	27096.2	22360.7	1.21178	0.277124	2.2105	MYEF2
304	P23284	16	5	157.189	0.00621574	0.00988012	1.08572	0.840099	CTRL	COVID	Peptidyl-prolyl cis-trans isomerase B OS=Homo sapiens OX=9606 GN=PPIB PE=1 SV=2	159285	153575	159267	158097	154277	152156	192428	166307	167912	178044	179383	173967	181440	184834	181934	172197	166871	170070	162589	176527	0.921045	-0.118656	2.20651	PPIB
305	Q8N568	6	1	41.0971	0.00624405	0.00988012	1.09919	0.839606	CTRL	COVID	Serine/threonine-protein kinase DCLK2 OS=Homo sapiens OX=9606 GN=DCLK2 PE=1 SV=4	39072	38651.4	38043.5	38294.8	40503.9	39274.1	41396.4	43802.6	41783	43450.1	46736.5	48127.9	44564	43901.7	48151.3	40794.3	42390.4	38496.2	40091.3	44068	0.909759	-0.136443	2.20453	DCLK2
306	P60900	9	3	78.9664	0.00626012	0.00988012	1.06045	0.839327	CTRL	COVID	Proteasome subunit alpha type-6 OS=Homo sapiens OX=9606 GN=PSMA6 PE=1 SV=1	53427.3	51889.5	52246.1	53641.1	50838.3	48647	53786.9	51819.9	52198.5	55424.4	60010.4	57284.6	55809.6	55430.7	55435.8	52756.1	51492.2	53173.2	52055	55201.9	0.942992	-0.084682	2.20342	PSMA6
307	Q9UPW6	4	1	22.6949	0.00626147	0.00988012	1.0926	0.839303	COVID	CTRL	DNA-binding protein SATB2 OS=Homo sapiens OX=9606 GN=SATB2 PE=1 SV=2	54609.5	55898.8	58424.7	54856.2	64264.4	57200.6	65421.8	63151.1	60908.5	52737	54189	54237.3	57305.9	58216.3	56781.2	51544.7	52977	51429	59415	54379.7	1.0926	0.12776	2.20332	SATB2
308	Q96A83	6	4	33.1395	0.00626425	0.00988012	1.12188	0.839255	COVID	CTRL	Collagen alpha-1(XXVI) chain OS=Homo sapiens OX=9606 GN=COL26A1 PE=1 SV=1	11128.7	10896.6	10505.6	11526.4	9838.72	11142	11000.1	10234.3	10826.6	8864.67	8413.65	8685.75	10052.1	10374	11550.3	9255.63	10219.1	9135.49	10788.8	9616.73	1.12188	0.165916	2.20313	COL26A1
309	P04179	3	2	16.6073	0.00632969	0.00995134	1.11347	0.838122	CTRL	COVID	Superoxide dismutase [Mn]_ mitochondrial OS=Homo sapiens OX=9606 GN=SOD2 PE=1 SV=3	484792	464674	508722	470328	487087	530015	526957	453424	400646	534268	546191	571655	550706	507859	577363	512740	536298	480497	480738	535286	0.898096	-0.155059	2.19862	SOD2
310	O95810	2	1	11.8341	0.0063997	0.0100293	1.16271	0.836917	COVID	CTRL	Caveolae-associated protein 2 OS=Homo sapiens OX=9606 GN=CAVIN2 PE=1 SV=3	22388.5	23338.5	25344.9	23375.4	25714.9	25578.8	24708.8	23829.8	17205.4	18576.7	19052.5	22627.8	20006.2	20693.8	19987.7	18768.7	20704.3	21471.8	23498.3	20209.9	1.16271	0.217494	2.19384	CAVIN2
311	Q15102	14	9	136.333	0.00659032	0.0102348	1.12475	0.833672	COVID	CTRL	Platelet-activating factor acetylhydrolase IB subunit gamma OS=Homo sapiens OX=9606 GN=PAFAH1B3 PE=1 SV=1	326045	314294	349628	314503	321807	351963	342346	309587	265520	281467	287554	310825	297741	257085	278750	299921	307297	253876	321744	286057	1.12475	0.169607	2.18109	PAFAH1B3
313	P41219	31	10	227.947	0.00659344	0.0102348	1.31238	0.833619	COVID	CTRL	Peripherin OS=Homo sapiens OX=9606 GN=PRPH PE=1 SV=2	334218	311763	303343	471001	448382	496306	312887	259382	293372	273533	260899	282858	273531	264449	286493	279453	281875	258574	358962	273519	1.31238	0.392191	2.18089	PRPH
314	P51991	27	14	240.494	0.00663014	0.0102593	1.16038	0.833	COVID	CTRL	Heterogeneous nuclear ribonucleoprotein A3 OS=Homo sapiens OX=9606 GN=HNRNPA3 PE=1 SV=2	323644	260607	290203	302821	265644	326129	313850	254122	259177	245019	233549	223263	277036	211844	239001	288596	252934	266131	288466	248597	1.16038	0.214594	2.17848	HNRNPA3
315	P51649	6	1	31.4745	0.0066578	0.0102697	1.14779	0.832536	COVID	CTRL	Succinate-semialdehyde dehydrogenase_ mitochondrial OS=Homo sapiens OX=9606 GN=ALDH5A1 PE=1 SV=2	33199.9	33421.7	32596.4	36878.9	43476	40484.8	31040.8	31703.9	31973.1	28542.1	28500.3	31091.3	29485	32020.9	30538.4	30591.7	31039.9	32436.3	34975.1	30471.8	1.14779	0.198853	2.17667	ALDH5A1
316	Q96HN2;O43865	8	6	45.7069	0.00674286	0.0103683	1.1251	0.831112	COVID	CTRL	Adenosylhomocysteinase 3 OS=Homo sapiens OX=9606 GN=AHCYL2 PE=1 SV=1	21766	17322.8	17827.6	19544.9	17385.8	20037.8	19340.8	16968.8	20099.5	16531.2	16685.4	15829.7	18506.8	17416.3	18745.5	17004	15278.6	15361.1	18921.5	16817.6	1.1251	0.170057	2.17116	AHCYL2
317	Q9UKD2	5	1	40.8621	0.0068185	0.0104518	1.09522	0.829855	COVID	CTRL	mRNA turnover protein 4 homolog OS=Homo sapiens OX=9606 GN=MRTO4 PE=1 SV=2	151736	153231	157648	155759	175709	156683	173617	169633	172350	144946	144356	152918	163122	163095	150056	133321	141505	145556	162930	148764	1.09522	0.131225	2.16631	MRTO4
318	O75348	4	3	29.5689	0.00699622	0.0106785	1.16201	0.82693	COVID	CTRL	V-type proton ATPase subunit G 1 OS=Homo sapiens OX=9606 GN=ATP6V1G1 PE=1 SV=3	8710.88	8892.93	8736.46	11845	10946.8	10284.2	10607.2	9934.71	9940.9	8442.68	7775.57	7913.54	10633.2	9270.93	8412.69	8408.63	7890.9	8616.96	9988.8	8596.12	1.16201	0.216626	2.15514	ATP6V1G1
320	P39023	3	1	22.7961	0.00711382	0.0107727	1.26386	0.825018	COVID	CTRL	60S ribosomal protein L3 OS=Homo sapiens OX=9606 GN=RPL3 PE=1 SV=2	9660.09	9272.21	10254	16724.8	11638.7	13453.9	11630.7	10581.5	9148.09	9834.74	8791.49	8885.69	8839.88	9247.12	8472.19	10314.2	7671.55	8936.47	11373.8	8999.26	1.26386	0.337834	2.1479	RPL3
321	P20340	14	2	109.897	0.00711564	0.0107727	1.11285	0.824989	CTRL	COVID	Ras-related protein Rab-6A OS=Homo sapiens OX=9606 GN=RAB6A PE=1 SV=3	138738	125882	135450	131250	129361	125467	151476	138815	146112	150367	157179	164108	161430	149854	162842	144619	141976	128145	135839	151169	0.898591	-0.154263	2.14779	RAB6A
322	Q13043	2	1	11.204	0.00719039	0.0108523	1.16327	0.823783	CTRL	COVID	Serine/threonine-protein kinase 4 OS=Homo sapiens OX=9606 GN=STK4 PE=1 SV=2	7047.34	6446.16	7128.53	6453.95	6271.76	7470.84	8390.21	7509.2	7074.64	7883.94	8966.98	9362.43	8460.46	8352.87	9481.8	6840.73	7525.34	7333.46	7088.07	8245.33	0.859646	-0.218185	2.14325	STK4
323	P22626	39	26	371.905	0.00724574	0.0109023	1.12019	0.822894	COVID	CTRL	Heterogeneous nuclear ribonucleoproteins A2/B1 OS=Homo sapiens OX=9606 GN=HNRNPA2B1 PE=1 SV=2	528049	521136	530260	562739	506202	543671	612969	523917	568679	438039	453438	425000	484149	453153	489072	543478	544872	540930	544180	485792	1.12019	0.163745	2.13992	HNRNPA2B1
324	Q16881	12	6	67.5315	0.00727221	0.0109087	1.1167	0.822471	COVID	CTRL	Thioredoxin reductase 1_ cytoplasmic OS=Homo sapiens OX=9606 GN=TXNRD1 PE=1 SV=3	30998.1	30414.1	32009.9	33117.7	29841	30464.3	30324.9	31374.6	30703.6	27805.2	28616.2	26801.6	27102	27791.7	22630.4	34561.1	27565.2	27192	31027.6	27785	1.1167	0.159242	2.13833	TXNRD1
325	B2RPK0	14	2	131.732	0.00762956	0.0114098	1.16325	0.816837	COVID	CTRL	Putative high mobility group protein B1-like 1 OS=Homo sapiens OX=9606 GN=HMGB1P1 PE=5 SV=1	572390	503920	541102	643865	553116	645875	572082	498951	481847	441461	462667	401189	466333	437854	505461	541489	498996	554163	557017	478846	1.16325	0.218159	2.1175	HMGB1P1
326	P09110	13	9	89.9464	0.00770733	0.0114911	1.07178	0.815631	COVID	CTRL	3-ketoacyl-CoA thiolase_ peroxisomal OS=Homo sapiens OX=9606 GN=ACAA1 PE=1 SV=2	44988.2	44803.9	41680.1	46735.7	46534.8	44430	51863.5	46813	46191.2	42938	44942.4	41656.8	42850.8	41971.1	44386.3	44263.2	42812.2	40489.1	46004.5	42923.3	1.07178	0.100013	2.1131	ACAA1
327	Q99816	5	3	30.3131	0.00773182	0.0114927	1.11377	0.815252	COVID	CTRL	Tumor susceptibility gene 101 protein OS=Homo sapiens OX=9606 GN=TSG101 PE=1 SV=2	10681.3	10064.1	10892.6	12963.6	12332.7	11922.5	12701.1	10910.3	11834.1	9829.18	9817.84	10988.1	10187.1	11279.9	11075.9	10245.8	10604.5	9619.28	11589.2	10405.3	1.11377	0.155457	2.11172	TSG101
328	Q92973	12	8	76.0217	0.00788678	0.0116876	1.08861	0.812875	CTRL	COVID	Transportin-1 OS=Homo sapiens OX=9606 GN=TNPO1 PE=1 SV=2	23125.3	22867.8	23395.1	24234.1	24561.8	24136.1	28512	25227.1	26728.8	25632.8	26358.3	27842.9	26081	29320.4	27785.9	26578.8	25486.8	27441.5	24754.2	26947.6	0.918606	-0.122482	2.1031	TNPO1
329	O60343	10	2	57.2006	0.00793517	0.0117239	1.14101	0.812138	COVID	CTRL	TBC1 domain family member 4 OS=Homo sapiens OX=9606 GN=TBC1D4 PE=1 SV=2	113837	118489	127183	99100.5	123225	104851	142005	132926	125175	111646	100879	105084	107750	104441	96962.1	108235	100978	116508	120755	105832	1.14101	0.190308	2.10044	TBC1D4
330	P27816	39	23	288.953	0.00803948	0.011814	1.06595	0.810558	CTRL	COVID	Microtubule-associated protein 4 OS=Homo sapiens OX=9606 GN=MAP4 PE=1 SV=3	169731	160283	168642	169273	159534	172448	184670	166622	168813	181639	183922	180228	182045	181536	196410	170631	177099	166744	168891	180028	0.938135	-0.0921332	2.09477	MAP4
331	Q9HCJ6	3	2	24.1653	0.00804432	0.011814	1.19973	0.810485	COVID	CTRL	Synaptic vesicle membrane protein VAT-1 homolog-like OS=Homo sapiens OX=9606 GN=VAT1L PE=1 SV=2	9453.14	9424.06	8923.65	10033.6	9782.89	8869.21	12245.3	10183	9602.15	8038.44	8883.56	7096.74	8423.04	8183.8	6271.96	11161	8456.38	7265.52	9835.21	8197.83	1.19973	0.262714	2.09451	VAT1L
332	Q9BRA2	7	3	55.2896	0.00809198	0.0118485	1.11703	0.809767	COVID	CTRL	Thioredoxin domain-containing protein 17 OS=Homo sapiens OX=9606 GN=TXNDC17 PE=1 SV=1	30527.5	38384.2	32237.4	35986.6	38740.5	35703.6	36415.3	33029.7	36555.9	31143.6	34510.4	32199.3	29378	31461.1	27733.1	33286.4	30055.9	34540.7	35286.7	31589.8	1.11703	0.159666	2.09195	TXNDC17
333	O95674	2	1	14.1126	0.00816914	0.0119038	1.33698	0.808611	CTRL	COVID	Phosphatidate cytidylyltransferase 2 OS=Homo sapiens OX=9606 GN=CDS2 PE=1 SV=1	1738.61	1415.82	2415.8	1641.69	1332.94	2370.65	2095.15	2739.09	1739.42	2223.23	3264.32	2977.94	2021.18	2062.8	2409.2	2909.5	2676.25	2838.29	1943.24	2598.08	0.747953	-0.418981	2.08782	CDS2
335	P12277	36	22	343.162	0.00822915	0.0119424	1.08946	0.807716	COVID	CTRL	Creatine kinase B-type OS=Homo sapiens OX=9606 GN=CKB PE=1 SV=1	866760	899337	898999	871091	873667	915734	987134	1.0534e+06	936138	859945	921196	871145	856123	880032	840875	800509	767179	823535	922473	846726	1.08946	0.123611	2.08465	CKB
336	Q01995	31	21	331.702	0.00834232	0.0120709	1.1095	0.806038	CTRL	COVID	Transgelin OS=Homo sapiens OX=9606 GN=TAGLN PE=1 SV=4	328329	327940	326378	284498	289633	274966	360983	317698	317156	328781	322590	318288	372367	368195	364826	366782	349575	345792	314176	348577	0.901308	-0.149907	2.07871	TAGLN
337	O75626	3	1	18.7825	0.00854603	0.0123293	1.2596	0.803052	COVID	CTRL	PR domain zinc finger protein 1 OS=Homo sapiens OX=9606 GN=PRDM1 PE=1 SV=2	516007	468031	491457	448379	481966	487299	594060	462137	451387	326225	301227	284046	566235	426460	322843	511806	356913	397983	488969	388193	1.2596	0.33297	2.06824	PRDM1
338	Q15029	4	2	28.401	0.0085896	0.0123402	1.0992	0.802419	COVID	CTRL	116 kDa U5 small nuclear ribonucleoprotein component OS=Homo sapiens OX=9606 GN=EFTUD2 PE=1 SV=1	73577.5	73211.9	74652.2	85062.5	87327.6	75764.6	80248.6	74675.2	81149	74787.2	72335.5	75037.4	75359.2	76158.6	70420.8	63398.8	64299	70190.6	78407.7	71331.9	1.0992	0.136448	2.06603	EFTUD2
340	Q9Y5S9	1	1	5.8003	0.00875482	0.0125201	1.38942	0.800035	COVID	CTRL	RNA-binding protein 8A OS=Homo sapiens OX=9606 GN=RBM8A PE=1 SV=1	1374.79	948.597	1224.03	1065.02	632.169	857.361	1127.64	809.381	923.34	1003.67	735.735	974.049	642.723	542.292	715.907	689.957	648.593	497.497	995.814	716.713	1.38942	0.474479	2.05775	RBM8A
341	P08670;O43790;P78385;P78386;Q14533;Q9UJV8	135	82	1162.26	0.00878392	0.0125252	1.51893	0.799618	COVID	CTRL	Vimentin OS=Homo sapiens OX=9606 GN=VIM PE=1 SV=4	5.19205e+06	4.90565e+06	4.9021e+06	8.28343e+06	7.73809e+06	8.42009e+06	3.87e+06	3.39784e+06	3.48067e+06	3.71239e+06	3.70938e+06	3.68609e+06	3.6276e+06	3.4733e+06	3.6997e+06	3.71602e+06	3.83339e+06	3.58514e+06	5.57666e+06	3.67145e+06	1.51893	0.603052	2.05631	VIM
342	P40763	17	7	97.1803	0.00881617	0.0125308	1.0575	0.799157	CTRL	COVID	Signal transducer and activator of transcription 3 OS=Homo sapiens OX=9606 GN=STAT3 PE=1 SV=2	134598	122149	129286	126275	124461	122649	142968	127452	131619	136008	137673	140024	139150	138669	136985	127969	134217	137540	129051	136471	0.94563	-0.0806517	2.05472	STAT3
343	Q9BYD1	1	1	5.1573	0.00883897	0.0125308	1.12195	0.798831	CTRL	COVID	39S ribosomal protein L13_ mitochondrial OS=Homo sapiens OX=9606 GN=MRPL13 PE=1 SV=1	3112.9	3229.73	3518.2	3432.39	3279.11	3003.15	3861.12	3007.79	3483.38	4023.11	3890.44	3833.98	4195.84	3585.37	3716.94	3173.54	3595.36	3562.9	3325.31	3730.83	0.891305	-0.166009	2.0536	MRPL13
344	Q9P0J0	1	1	7.1469	0.00893862	0.0126356	1.21366	0.797415	COVID	CTRL	NADH dehydrogenase [ubiquinone] 1 alpha subcomplex subunit 13 OS=Homo sapiens OX=9606 GN=NDUFA13 PE=1 SV=3	5190.18	4801.05	4961.82	6046.59	6274.8	5085.65	7215.02	5554.49	4513.22	5037.92	5068.49	4820.94	4848.62	4402.73	3650.15	3970.97	4113	4990.43	5515.87	4544.81	1.21366	0.279369	2.04873	NDUFA13
345	P60953	12	7	89.4692	0.00899885	0.0126505	1.21564	0.796563	CTRL	COVID	Cell division control protein 42 homolog OS=Homo sapiens OX=9606 GN=CDC42 PE=1 SV=2	96109	93187.7	99811.2	68051.8	69334.1	78488.1	67553.3	62346	67582	101685	108141	109490	82536.3	84366.8	91653.3	87263.1	91960.6	96848.5	78051.5	94882.8	0.822609	-0.281721	2.04581	CDC42
346	P30050	11	4	91.3851	0.00900076	0.0126505	1.10549	0.796536	CTRL	COVID	60S ribosomal protein L12 OS=Homo sapiens OX=9606 GN=RPL12 PE=1 SV=1	252560	235953	260386	248646	255875	276288	253687	236183	197480	270209	273919	287878	278022	260370	287266	261007	277910	254359	246340	272327	0.904575	-0.144689	2.04572	RPL12
348	Q9UH03	2	1	19.1401	0.00928	0.0129686	1.18398	0.792632	CTRL	COVID	Neuronal-specific septin-3 OS=Homo sapiens OX=9606 GN=SEPTIN3 PE=1 SV=3	12289.4	12416.1	13353.8	11982.5	11624.3	12059.9	15586.1	13828.8	16414.1	15260.5	16211.5	16907.9	15197.6	17653.1	18887	12744.3	14492.9	14195.7	13283.9	15727.8	0.844609	-0.243644	2.03245	SEPTIN3
349	Q9Y536	9	4	70.8293	0.00974205	0.0135757	1.14886	0.786327	CTRL	COVID	Peptidyl-prolyl cis-trans isomerase A-like 4A OS=Homo sapiens OX=9606 GN=PPIAL4A PE=2 SV=1	210111	228092	233983	212885	226739	206918	276528	214486	263763	255846	282315	268208	265048	307118	282470	220502	235417	265243	230389	264685	0.870428	-0.200203	2.01135	PPIAL4A
351	P16403;P22492	14	7	155.01	0.00990735	0.013728	1.15294	0.784117	CTRL	COVID	Histone H1.2 OS=Homo sapiens OX=9606 GN=H1-2 PE=1 SV=2	286770	259596	293945	296144	248630	319401	331283	266643	300903	285497	300669	296128	315383	330236	382859	350134	374092	366470	289257	333496	0.867348	-0.205317	2.00404	H1-2
352	Q9H4B7	16	5	190.973	0.00993748	0.013731	1.08256	0.783716	CTRL	COVID	Tubulin beta-1 chain OS=Homo sapiens OX=9606 GN=TUBB1 PE=1 SV=1	1.17675e+06	1.1204e+06	1.17488e+06	1.24331e+06	1.18889e+06	1.22252e+06	1.44706e+06	1.23766e+06	1.30465e+06	1.32376e+06	1.33811e+06	1.34644e+06	1.36819e+06	1.38218e+06	1.41951e+06	1.2909e+06	1.24845e+06	1.31626e+06	1.23512e+06	1.33709e+06	0.923739	-0.114443	2.00272	TUBB1
354	Q12931	41	20	274.389	0.010305	0.014159	1.1293	0.778891	COVID	CTRL	Heat shock protein 75 kDa_ mitochondrial OS=Homo sapiens OX=9606 GN=TRAP1 PE=1 SV=3	644477	656047	616861	768911	780375	806428	689248	608625	606796	625131	627159	617537	625282	607574	611984	619271	553223	583261	686419	607825	1.1293	0.175433	1.98695	TRAP1
355	A0A0B4J238	1	1	6.2496	0.0105234	0.0144083	1.30908	0.776073	COVID	CTRL	T cell receptor alpha variable 1-2 OS=Homo sapiens OX=9606 GN=TRAV1-2 PE=3 SV=1	340.744	355.86	342.662	427.167	313.256	349.652	232.304	356.263	421.302	299.696	243.214	267.146	270.674	255.057	166.243	395.693	236.073	264.231	348.801	266.447	1.30908	0.388555	1.97784	TRAV1-2
356	P25787	6	3	42.1043	0.0105452	0.0144083	1.10176	0.775794	COVID	CTRL	Proteasome subunit alpha type-2 OS=Homo sapiens OX=9606 GN=PSMA2 PE=1 SV=2	15367.8	15768.2	13768.7	16317.2	16227.6	14734.9	16977.5	16282	17218.8	13998.8	13268.1	13192	15849.6	15971.9	14081.9	15230.4	13754.4	14139.4	15851.4	14387.4	1.10176	0.139808	1.97695	PSMA2
357	Q96FN4	9	4	51.5282	0.0106416	0.0144868	1.14442	0.774564	COVID	CTRL	Copine-2 OS=Homo sapiens OX=9606 GN=CPNE2 PE=1 SV=3	26457.6	27377.7	26786.6	33817.3	27814	26767.4	33899.8	32295.7	32129	26888.7	21836	24722.5	29737.3	25785.6	27632.4	25847	24614.7	26543	29705	25956.4	1.14442	0.194619	1.97299	CPNE2
360	Q96B97	6	2	33.5346	0.011071	0.0149601	1.14306	0.769169	COVID	CTRL	SH3 domain-containing kinase-binding protein 1 OS=Homo sapiens OX=9606 GN=SH3KBP1 PE=1 SV=2	139427	144932	135424	187940	173740	162012	154633	141868	141538	141483	135019	127904	142627	153055	130422	129499	116160	132442	153502	134290	1.14306	0.1929	1.95581	SH3KBP1
361	P47897	8	2	41.2687	0.0113937	0.0153539	1.05807	0.765201	CTRL	COVID	Glutamine--tRNA ligase OS=Homo sapiens OX=9606 GN=QARS1 PE=1 SV=1	21360.5	21581.7	21434.4	21655.8	21316.8	20382.5	24237.3	20971.3	20036.9	23133.5	23123.3	22205.1	23017.9	21954.9	22591	23670.4	22765	21722.9	21441.9	22687.1	0.945113	-0.0814412	1.94333	QARS1
362	P62304	4	3	37.6949	0.0115489	0.0155204	1.16729	0.763319	COVID	CTRL	Small nuclear ribonucleoprotein E OS=Homo sapiens OX=9606 GN=SNRPE PE=1 SV=1	17081.2	16949.9	15486.4	19102.7	19799.3	17610.3	23170.7	17477.4	16487.6	14254.4	14592.8	13090.9	15606.7	18789.2	14509.1	17299.6	16068.7	15570.2	18129.5	15531.3	1.16729	0.223162	1.93746	SNRPE
363	Q9Y3Z3	6	1	39.6439	0.0115877	0.01553	1.09632	0.762851	COVID	CTRL	Deoxynucleoside triphosphate triphosphohydrolase SAMHD1 OS=Homo sapiens OX=9606 GN=SAMHD1 PE=1 SV=2	40905	42637.3	42223.7	36993.6	45671.2	39442.6	47670.5	45770.5	47261.6	38993.8	40377.5	38419.6	41028.9	41161.7	40749.6	37921.6	37961.9	37821.1	43175.1	39381.7	1.09632	0.132673	1.936	SAMHD1
364	Q15008	4	3	19.6323	0.0116735	0.0155645	1.13718	0.761819	CTRL	COVID	26S proteasome non-ATPase regulatory subunit 6 OS=Homo sapiens OX=9606 GN=PSMD6 PE=1 SV=1	23274.2	20131.5	21204.1	21262.3	22105	21231.3	21144.3	23771.9	23276	21336.7	24009.7	23643.6	28436.5	28726.4	28078.2	21072.7	23725.8	25450.9	21933.4	24942.3	0.879366	-0.185464	1.9328	PSMD6
365	Q8ND61	4	2	22.4934	0.011677	0.0155645	1.06734	0.761778	CTRL	COVID	Uncharacterized protein C3orf20 OS=Homo sapiens OX=9606 GN=C3orf20 PE=2 SV=2	32716	31514.4	31991.5	28798.7	29466.1	31223.3	35343.5	32130.7	29928.9	34494.6	34796.4	33520.1	35076.2	33808.4	33411.5	32528.6	31717.6	32823.2	31457	33575.2	0.936913	-0.0940134	1.93267	C3orf20
366	P61626	2	2	11.7021	0.0117099	0.0155661	1.32907	0.761384	CTRL	COVID	Lysozyme C OS=Homo sapiens OX=9606 GN=LYZ PE=1 SV=1	1970.09	1960.2	2388.69	1655.76	2027.51	2779.42	2255.28	2363.65	2940.19	3021.07	4089.34	3657.65	2284.22	3118.97	3408.59	1976.27	2633.47	2844.68	2260.09	3003.81	0.752408	-0.410412	1.93145	LYZ
367	P62857	9	7	62.0316	0.01202	0.0159122	1.09363	0.757704	COVID	CTRL	40S ribosomal protein S28 OS=Homo sapiens OX=9606 GN=RPS28 PE=1 SV=1	33475.8	34302.8	33770	37311.6	34408	31545	37057.6	37550.3	34699	32734	33223.6	31568.6	35291.4	34754.6	31878	30783.5	28596.4	28398.1	34902.2	31914.2	1.09363	0.129119	1.9201	RPS28
368	O94760	11	4	95.5088	0.0120351	0.0159122	1.15098	0.757525	COVID	CTRL	N(G)_N(G)-dimethylarginine dimethylaminohydrolase 1 OS=Homo sapiens OX=9606 GN=DDAH1 PE=1 SV=3	128936	123907	123637	141070	123069	107683	165733	131645	135233	136403	110353	105679	114641	106555	106147	125351	111580	109302	131213	114001	1.15098	0.202858	1.91955	DDAH1
369	P20073	13	7	91.2574	0.012088	0.0159392	1.09737	0.756904	COVID	CTRL	Annexin A7 OS=Homo sapiens OX=9606 GN=ANXA7 PE=1 SV=3	25765.6	24645.5	22740.5	30671.4	26089.6	25235.6	26578.4	24622	25821.1	25425.9	22825.6	22665	23528.7	23133.4	23466.7	25901.1	22336.7	22285.3	25796.6	23507.6	1.09737	0.134056	1.91764	ANXA7
370	P49902	5	3	27.0524	0.0121592	0.0159901	1.08175	0.756071	CTRL	COVID	Cytosolic purine 5'-nucleotidase OS=Homo sapiens OX=9606 GN=NT5C2 PE=1 SV=1	8204.61	8307.44	8808.86	9078.29	8371.8	9413.9	8280.3	9905.43	9103.45	9132.94	9210.89	9443.73	10042.1	9890.87	10405.3	9799.46	9051.64	8994.3	8830.45	9552.36	0.924427	-0.113369	1.91509	NT5C2
371	Q9UMS4	7	1	44.4777	0.0121954	0.0159948	1.30683	0.755649	COVID	CTRL	Pre-mRNA-processing factor 19 OS=Homo sapiens OX=9606 GN=PRPF19 PE=1 SV=1	25850.4	28379	22751.7	41386.2	31936.6	33919	20557.3	24738.4	21913.9	20245.9	21163.2	20172.9	20104.8	22313	15955	26011.7	23629.5	22802.3	27937	21377.6	1.30683	0.386077	1.9138	PRPF19
372	O43143	14	11	80.1187	0.0123763	0.0161887	1.19933	0.753551	COVID	CTRL	Pre-mRNA-splicing factor ATP-dependent RNA helicase DHX15 OS=Homo sapiens OX=9606 GN=DHX15 PE=1 SV=2	620451	652111	560439	615531	599646	545041	839658	803405	805364	510526	550271	543291	489325	598526	579533	608195	619059	538806	671294	559726	1.19933	0.262225	1.90741	DHX15
374	P13639	65	40	553.385	0.0127498	0.0165461	1.09472	0.749281	COVID	CTRL	Elongation factor 2 OS=Homo sapiens OX=9606 GN=EEF2 PE=1 SV=4	604540	656134	578706	552908	532940	508004	546419	549262	499338	512428	553175	508491	501729	495729	488470	535206	497056	500880	558695	510352	1.09472	0.130568	1.8945	EEF2
375	P11586	39	15	267.649	0.0127507	0.0165461	1.11414	0.749271	COVID	CTRL	C-1-tetrahydrofolate synthase_ cytoplasmic OS=Homo sapiens OX=9606 GN=MTHFD1 PE=1 SV=3	552098	535880	565668	676972	613311	669707	636452	561529	550056	500751	471918	502872	578515	548031	576087	551002	559805	523423	595741	534712	1.11414	0.155925	1.89447	MTHFD1
376	P60468	1	1	6.6926	0.0128598	0.0166436	1.15421	0.74804	CTRL	COVID	Protein transport protein Sec61 subunit beta OS=Homo sapiens OX=9606 GN=SEC61B PE=1 SV=2	3399.41	3118.02	3382.41	3753.66	3221.16	3411.25	4349.66	3180.89	3721.14	4063.06	4780.79	4537.27	3599.93	3307.07	4106.6	4188.98	3817.48	4000	3504.18	4044.57	0.86639	-0.206911	1.89077	SEC61B
377	O95757	23	8	146.125	0.012994	0.0167731	1.19895	0.746534	COVID	CTRL	Heat shock 70 kDa protein 4L OS=Homo sapiens OX=9606 GN=HSPA4L PE=1 SV=3	609791	559222	579703	544720	570494	580180	713995	560236	553113	425277	400092	383537	665550	529173	423212	616623	454611	498642	585717	488524	1.19895	0.261774	1.88626	HSPA4L
378	Q52LJ0	6	3	38.5162	0.013119	0.01689	1.11456	0.745141	COVID	CTRL	Protein FAM98B OS=Homo sapiens OX=9606 GN=FAM98B PE=1 SV=2	20860.9	20329.4	18973.5	21960.1	21514	22436.6	22246.6	24745.4	21686.4	16779.7	17082.4	19929.4	21254.9	18528.9	20179.3	22267.3	19288.6	19424.8	21639.2	19415	1.11456	0.156473	1.8821	FAM98B
379	Q7Z7H5	9	1	68.7195	0.0131544	0.0168912	1.09466	0.744749	CTRL	COVID	Transmembrane emp24 domain-containing protein 4 OS=Homo sapiens OX=9606 GN=TMED4 PE=1 SV=1	39631	33433.5	36382.9	36978.9	32979.3	38052.2	41038.1	37771.2	41252.4	42100.9	42188.7	42554	41252.2	39888.6	45501	37360.2	39408.8	39215	37502.2	41052.2	0.913525	-0.130484	1.88093	TMED4
381	Q9NVJ2	5	2	35.5169	0.0133449	0.0170466	1.09539	0.742647	CTRL	COVID	ADP-ribosylation factor-like protein 8B OS=Homo sapiens OX=9606 GN=ARL8B PE=1 SV=1	30708.3	28610.7	27715.8	33261.3	32183.4	31464.1	37001.7	30044	31584.7	35384.1	33333.2	31652	36263.3	33229.9	34059.1	37745.3	33056	34806.5	31397.1	34392.2	0.912915	-0.131448	1.87468	ARL8B
384	P15153	4	1	56.7738	0.0135757	0.017206	1.11305	0.740127	CTRL	COVID	Ras-related C3 botulinum toxin substrate 2 OS=Homo sapiens OX=9606 GN=RAC2 PE=1 SV=1	29619.8	26415.3	29684.1	29030.4	24915.4	31348.7	34200.8	30825.7	29158.9	32691.5	35098.5	33650.8	32383.5	30813.9	37560.2	30849.8	32507.9	29624.9	29466.6	32797.9	0.898428	-0.154524	1.86724	RAC2
385	Q9Y277	18	6	130.565	0.0136213	0.017206	1.30299	0.739632	COVID	CTRL	Voltage-dependent anion-selective channel protein 3 OS=Homo sapiens OX=9606 GN=VDAC3 PE=1 SV=1	233209	213830	215835	341575	281058	336107	211819	167530	186871	192258	186637	181609	197557	155604	191712	193872	188484	191360	243093	186566	1.30299	0.381821	1.86578	VDAC3
386	O60664	13	7	80.8768	0.013645	0.017206	1.06155	0.739375	CTRL	COVID	Perilipin-3 OS=Homo sapiens OX=9606 GN=PLIN3 PE=1 SV=3	91856.1	88883.6	90263.3	90247.1	86935.4	93574.6	104120	98027.4	93599.1	98566.2	100942	93552.6	101674	95062.9	103798	101205	99133.5	95119.6	93056.3	98783.6	0.942022	-0.0861681	1.86503	PLIN3
387	P23526	13	4	110.136	0.0137333	0.0172409	1.07339	0.738423	CTRL	COVID	Adenosylhomocysteinase OS=Homo sapiens OX=9606 GN=AHCY PE=1 SV=4	104661	91603.7	98679.2	106658	95608.8	107008	114071	101830	104458	104583	114156	109634	112119	108105	119244	112141	105322	107133	102731	110271	0.931625	-0.102179	1.86222	AHCY
388	P07203	2	1	11.0046	0.0137431	0.0172409	1.1954	0.738318	COVID	CTRL	Glutathione peroxidase 1 OS=Homo sapiens OX=9606 GN=GPX1 PE=1 SV=4	4416.19	4501.64	4276.87	6604	6065.04	4949.21	4662.41	4543.67	3999.3	4017.12	3807.89	4152.63	4548.62	3711.26	4020.15	4670.35	3844.02	4051.04	4890.93	4091.45	1.1954	0.257494	1.86192	GPX1
389	Q02252	2	1	9.8815	0.0141313	0.0176828	1.16937	0.734177	CTRL	COVID	Methylmalonate-semialdehyde dehydrogenase [acylating]_ mitochondrial OS=Homo sapiens OX=9606 GN=ALDH6A1 PE=1 SV=2	3124.5	3282.18	3284.08	2505.18	3297.06	2906.85	3876.43	4053.59	3811.52	3961.08	3970.87	3547.98	4016.59	4820.59	3651.21	3590.92	3792.87	3894.33	3349.04	3916.27	0.855161	-0.225732	1.84982	ALDH6A1
390	P23634	30	9	178.552	0.014324	0.0178023	1.19884	0.732151	COVID	CTRL	Plasma membrane calcium-transporting ATPase 4 OS=Homo sapiens OX=9606 GN=ATP2B4 PE=1 SV=2	184738	173232	177900	252247	225670	260315	198876	171179	170781	154376	161250	153038	159081	168720	160876	186610	182530	187430	201660	168212	1.19884	0.261639	1.84394	ATP2B4
391	Q16181	26	13	225.461	0.0143247	0.0178023	1.06425	0.732143	COVID	CTRL	Septin-7 OS=Homo sapiens OX=9606 GN=SEPTIN7 PE=1 SV=2	210052	203272	205463	217795	215541	223118	247152	213836	227295	207602	204818	206737	210514	207573	214522	199063	198804	195353	218169	204998	1.06425	0.0898361	1.84391	SEPTIN7
392	P69905	3	1	22.8136	0.0143357	0.0178023	1.17501	0.732028	COVID	CTRL	Hemoglobin subunit alpha OS=Homo sapiens OX=9606 GN=HBA1 PE=1 SV=2	35065.8	31774.8	35463.9	48975.4	45689.1	47605.2	43139.3	36355.4	36711.7	30940.6	32321.6	32318.4	34484.9	34451.9	36456.9	36108.9	35010.7	34950.3	40086.8	34116	1.17501	0.232676	1.84358	HBA1
393	P17900	4	1	40.7623	0.0150797	0.0186789	1.10049	0.724379	COVID	CTRL	Ganglioside GM2 activator OS=Homo sapiens OX=9606 GN=GM2A PE=1 SV=4	38074	32698.8	36154.9	37136.7	35306.5	37477.3	37677.8	37900.8	39420.4	30856	36230.7	39328.1	29179.3	30409.7	35233	33234.6	34220.6	32853.7	36871.9	33505.1	1.10049	0.138143	1.82161	GM2A
394	Q16352	35	16	273.002	0.0152049	0.0187865	1.14164	0.723117	COVID	CTRL	Alpha-internexin OS=Homo sapiens OX=9606 GN=INA PE=1 SV=2	538389	503422	523218	652993	576863	672649	531412	446344	506622	470557	442150	448861	484444	480451	493101	509487	504986	503489	550213	481947	1.14164	0.191114	1.81802	INA
395	O00410	40	23	293.839	0.0153195	0.0188806	1.06815	0.721968	COVID	CTRL	Importin-5 OS=Homo sapiens OX=9606 GN=IPO5 PE=1 SV=4	186374	201353	199629	183933	196534	188575	226524	214747	200816	191128	185251	182520	185140	189379	181389	191509	185029	192400	199832	187083	1.06815	0.0951096	1.81475	IPO5
397	Q16543	5	2	32.3406	0.0156929	0.0192349	1.08935	0.718268	COVID	CTRL	Hsp90 co-chaperone Cdc37 OS=Homo sapiens OX=9606 GN=CDC37 PE=1 SV=1	15841	16144.2	15901.3	16651.1	14431.7	14286.8	17800	16875	16439.5	15821.7	14966.7	14217.4	15675.9	15916.3	14550.4	14203.4	13733.7	13443.3	16041.2	14725.4	1.08935	0.12347	1.8043	CDC37
399	Q13185	4	3	25.6328	0.015768	0.0192349	1.103	0.717531	COVID	CTRL	Chromobox protein homolog 3 OS=Homo sapiens OX=9606 GN=CBX3 PE=1 SV=4	12154.5	11536.5	10814.2	13207.8	11868.3	11210.6	11977.1	10502.1	11015.5	9496.41	9895.24	10141.3	10348.5	10021.9	9960.25	11829.8	12245.4	10609.5	11587.4	10505.4	1.103	0.141431	1.80222	CBX3
400	Q01469	5	3	45.5895	0.0158031	0.0192349	1.10762	0.717187	CTRL	COVID	Fatty acid-binding protein 5 OS=Homo sapiens OX=9606 GN=FABP5 PE=1 SV=3	32721.5	28909.9	28907.6	30416.6	28699.7	35931.2	35732.9	30589.6	32764.5	35115.9	38192.9	33118.9	31732.8	35799.4	38246.6	33151.9	32266.5	37686	31630.4	35034.6	0.902833	-0.147468	1.80126	FABP5
401	O00571	28	8	216.98	0.0160474	0.0194695	1.10075	0.71481	CTRL	COVID	ATP-dependent RNA helicase DDX3X OS=Homo sapiens OX=9606 GN=DDX3X PE=1 SV=3	254868	262558	261532	264685	265288	263875	328175	261725	292451	281447	306746	289024	334174	327448	309359	276955	273171	304198	272795	300280	0.908469	-0.138491	1.79459	DDX3X
402	Q01085;P31483	3	1	17.4525	0.0160752	0.0194695	1.07264	0.714541	CTRL	COVID	Nucleolysin TIAR OS=Homo sapiens OX=9606 GN=TIAL1 PE=1 SV=1	23984.1	21296.2	22486.5	25255.1	23077	24672.1	25835	22286.2	23358	24972.6	27445	25598.6	25277.7	24011.4	26237.7	23459.6	24631.2	26034.9	23583.4	25296.5	0.932277	-0.10117	1.79384	TIAL1
403	P14406	6	5	41.1826	0.0161338	0.0194923	1.09315	0.713976	CTRL	COVID	Cytochrome c oxidase subunit 7A2_ mitochondrial OS=Homo sapiens OX=9606 GN=COX7A2 PE=1 SV=1	19747.5	20698.7	20726.9	19513.4	19660.8	17855.3	22309.1	21111.1	19586.5	25104.2	23104.2	22922.1	21784.5	21304.4	19161.9	22345.6	20650.7	21711.9	20134.4	22010	0.914784	-0.128497	1.79226	COX7A2
404	Q53GQ0	7	2	58.7124	0.0162452	0.0195787	1.04715	0.712905	COVID	CTRL	Very-long-chain 3-oxoacyl-CoA reductase OS=Homo sapiens OX=9606 GN=HSD17B12 PE=1 SV=2	29781.1	28600.7	29312.9	31647.6	30828.4	30367.3	30692.9	29690.1	29743.1	28636.1	28420.2	28923.6	31013	29592.9	29009.6	28197.8	28191	26491.5	30073.8	28719.5	1.04715	0.0664736	1.78928	HSD17B12
405	Q9BRX8	14	7	127.906	0.0163617	0.0196326	1.07692	0.711789	CTRL	COVID	Peroxiredoxin-like 2A OS=Homo sapiens OX=9606 GN=PRXL2A PE=1 SV=3	149016	144988	148789	148761	143177	142587	178953	158412	162594	170636	173615	165145	164428	153641	159474	167277	157632	171365	153031	164802	0.928576	-0.106907	1.78617	PRXL2A
406	P41252	5	2	26.5711	0.0164018	0.0196326	1.13912	0.711407	COVID	CTRL	Isoleucine--tRNA ligase_ cytoplasmic OS=Homo sapiens OX=9606 GN=IARS1 PE=1 SV=2	25676.6	25003.3	30844.7	28058	31939.3	26858.2	30136.4	26130.2	29827.5	23882.4	22318.4	25834.2	28770.8	26651.3	25213.5	19200.1	24512.3	27013.4	28274.9	24821.8	1.13912	0.187914	1.78511	IARS1
407	P52597	23	12	195.101	0.01641	0.0196326	1.06044	0.711329	COVID	CTRL	Heterogeneous nuclear ribonucleoprotein F OS=Homo sapiens OX=9606 GN=HNRNPF PE=1 SV=3	195616	186473	183704	205310	201556	206934	198306	175524	177789	179229	183087	178342	181268	181759	183764	186875	180674	177544	192357	181394	1.06044	0.0846623	1.78489	HNRNPF
408	O43390	30	9	253.09	0.0164998	0.019692	1.13365	0.710475	COVID	CTRL	Heterogeneous nuclear ribonucleoprotein R OS=Homo sapiens OX=9606 GN=HNRNPR PE=1 SV=1	468613	413758	427952	549733	447282	505133	476461	421739	433100	417929	368177	358671	400294	360837	385300	493436	430691	439925	460419	406140	1.13365	0.180969	1.78252	HNRNPR
409	P51149	22	13	196.551	0.0166052	0.0197338	1.09739	0.709477	COVID	CTRL	Ras-related protein Rab-7a OS=Homo sapiens OX=9606 GN=RAB7A PE=1 SV=1	303483	313114	305964	304386	329949	320040	385975	344822	323934	280506	284784	273539	297935	307760	277435	325351	292632	331537	325741	296831	1.09739	0.134082	1.77976	RAB7A
410	P14136	19	6	171.689	0.0166316	0.0197338	1.17348	0.709228	COVID	CTRL	Glial fibrillary acidic protein OS=Homo sapiens OX=9606 GN=GFAP PE=1 SV=1	144484	127218	135428	179714	165788	205698	149702	137977	144929	115748	125336	118505	132892	135581	143251	137684	140985	135331	154549	131702	1.17348	0.230789	1.77907	GFAP
411	Q9BPW4	5	2	29.6652	0.0166555	0.0197338	1.15203	0.709003	COVID	CTRL	Apolipoprotein L4 OS=Homo sapiens OX=9606 GN=APOL4 PE=2 SV=3	165575	177337	170198	157416	181391	173296	223656	199045	178645	139906	143413	135657	155467	163885	140638	180313	158915	193712	180729	156878	1.15203	0.204179	1.77844	APOL4
412	P26583	11	1	110.276	0.0167454	0.0197926	1.10831	0.708156	COVID	CTRL	High mobility group protein B2 OS=Homo sapiens OX=9606 GN=HMGB2 PE=1 SV=2	646403	573626	631168	696290	615495	708075	655957	569784	556257	540744	551221	513397	558516	512671	614598	605161	577296	627013	628117	566735	1.10831	0.148359	1.7761	HMGB2
413	P0DMV9;P0DMV8	43	24	344.997	0.0168473	0.0198652	1.06767	0.707201	COVID	CTRL	Heat shock 70 kDa protein 1B OS=Homo sapiens OX=9606 GN=HSPA1B PE=1 SV=1	430764	441835	403996	458143	435807	416921	500966	436500	433704	431812	409055	422818	425907	405085	416093	411750	408809	376390	439848	411969	1.06767	0.0944718	1.77347	HSPA1B
415	Q9H8Y8	2	1	14.6824	0.0170149	0.0199667	1.09242	0.70564	CTRL	COVID	Golgi reassembly-stacking protein 2 OS=Homo sapiens OX=9606 GN=GORASP2 PE=1 SV=3	5357.94	4918.83	4822.79	5387.95	5341.4	5659.77	5799.5	5321.1	5492.25	5895.75	5668.4	5016.65	6216.52	5617.06	6484.28	6065.12	5447.17	6136.09	5344.61	5838.56	0.9154	-0.127526	1.76917	GORASP2
417	P07602	28	15	214.096	0.0175258	0.0204683	1.16406	0.700946	COVID	CTRL	Prosaposin OS=Homo sapiens OX=9606 GN=PSAP PE=1 SV=2	198213	195437	186532	219987	200333	211869	181882	241108	191945	176326	198751	184151	134339	155695	139487	201084	174352	205580	203034	174418	1.16406	0.21917	1.75632	PSAP
418	P26639	7	2	46.2388	0.0176481	0.0205389	1.28649	0.699836	COVID	CTRL	Threonine--tRNA ligase 1_ cytoplasmic OS=Homo sapiens OX=9606 GN=TARS1 PE=1 SV=3	71393.4	62834.2	68509.1	108371	107412	111381	76869.3	65828.3	62419	59723.5	59334.7	58944	69450.5	66992.5	68546.7	60668.4	59085.2	68587.4	81668.5	63481.4	1.28649	0.363445	1.7533	TARS1
419	P17661	32	10	234.085	0.0177117	0.0205389	1.33124	0.699263	COVID	CTRL	Desmin OS=Homo sapiens OX=9606 GN=DES PE=1 SV=3	634262	569899	601201	903841	814604	940804	503363	446631	460627	490513	514340	516513	484171	463042	493000	500228	491002	460537	652804	490372	1.33124	0.412773	1.75174	DES
420	P54920	22	8	150.931	0.0177532	0.0205389	1.15122	0.698888	COVID	CTRL	Alpha-soluble NSF attachment protein OS=Homo sapiens OX=9606 GN=NAPA PE=1 SV=3	320057	277930	272703	347401	314279	358218	317389	274483	288415	258375	257183	277761	244943	259759	240823	363768	238282	266010	307875	267434	1.15122	0.203163	1.75072	NAPA
421	Q13492	14	4	83.976	0.0177836	0.0205389	1.07656	0.698614	COVID	CTRL	Phosphatidylinositol-binding clathrin assembly protein OS=Homo sapiens OX=9606 GN=PICALM PE=1 SV=2	130270	133047	140894	128967	137334	127068	146681	141842	150872	125276	126047	123345	124422	135515	126894	115377	130536	141599	137442	127668	1.07656	0.106426	1.74998	PICALM
423	P30041	31	23	280.048	0.0179	0.0206109	1.08821	0.69757	COVID	CTRL	Peroxiredoxin-6 OS=Homo sapiens OX=9606 GN=PRDX6 PE=1 SV=3	235687	233269	208987	222190	216681	202283	251948	238206	236240	219311	217958	209220	223153	224536	199191	201957	185476	198884	227277	208854	1.08821	0.121956	1.74715	PRDX6
425	P02768	45	24	275.063	0.0182545	0.0209209	1.15105	0.694418	COVID	CTRL	Serum albumin OS=Homo sapiens OX=9606 GN=ALB PE=1 SV=2	2.78596e+06	2.39637e+06	2.84255e+06	2.91094e+06	2.43572e+06	3.26037e+06	2.82686e+06	2.45822e+06	2.22726e+06	2.32195e+06	2.26886e+06	2.37536e+06	2.37198e+06	2.02395e+06	2.54609e+06	2.55556e+06	2.58608e+06	1.92609e+06	2.68269e+06	2.33066e+06	1.15105	0.202945	1.73863	ALB
426	Q9P1F3	1	1	6.0222	0.0185901	0.0212558	1.51945	0.691475	CTRL	COVID	Costars family protein ABRACL OS=Homo sapiens OX=9606 GN=ABRACL PE=1 SV=1	1315.52	1348.83	1287.57	1497.73	1428.07	1165.38	1589.26	3946.02	2161.99	1516.72	3344.42	3470.25	1545.84	1791.65	3021.07	2972.04	3009.56	3245.18	1748.93	2657.41	0.658132	-0.603551	1.73072	ABRACL
427	Q16643	30	21	231.305	0.0189034	0.0215637	1.08286	0.688762	CTRL	COVID	Drebrin OS=Homo sapiens OX=9606 GN=DBN1 PE=1 SV=4	207713	191395	198755	187608	177612	203308	216668	191324	192734	210339	222888	226466	212948	210875	231126	211993	204275	182628	196347	212615	0.923482	-0.114844	1.72346	DBN1
429	Q92599	15	3	90.1466	0.0191735	0.0217706	1.05709	0.686449	CTRL	COVID	Septin-8 OS=Homo sapiens OX=9606 GN=SEPTIN8 PE=1 SV=4	92925.4	93024.7	94061.2	96170.9	94891.9	96166.8	112672	98569.9	102260	101035	104088	103506	99449.8	106145	106604	102612	102134	105456	97860.3	103448	0.945989	-0.0801044	1.7173	SEPTIN8
430	Q5SSJ5	12	6	84.0157	0.0192531	0.0217978	1.10407	0.685772	COVID	CTRL	Heterochromatin protein 1-binding protein 3 OS=Homo sapiens OX=9606 GN=HP1BP3 PE=1 SV=1	31574.3	31272.9	32128.6	33207.9	28635.3	34082	36119.5	33451.2	33466.5	28268.7	25951.5	26020.5	30536.9	31532.5	31798.4	30474.5	34329	27318.6	32659.8	29581.2	1.10407	0.142837	1.7155	HP1BP3
431	Q92841	43	14	327.166	0.0192941	0.0217978	1.075	0.685423	COVID	CTRL	Probable ATP-dependent RNA helicase DDX17 OS=Homo sapiens OX=9606 GN=DDX17 PE=1 SV=2	384516	386388	379338	413410	435382	406324	459499	420238	431731	354685	362447	363953	393471	409831	387206	395284	385473	405167	412981	384168	1.075	0.104335	1.71457	DDX17
432	Q92743	31	25	285.67	0.0193307	0.0217978	1.16379	0.685113	COVID	CTRL	Serine protease HTRA1 OS=Homo sapiens OX=9606 GN=HTRA1 PE=1 SV=1	493999	465758	468509	561479	516503	545721	497632	441424	484908	344006	328336	347565	492959	470305	507750	474044	435056	445972	497326	427333	1.16379	0.218832	1.71375	HTRA1
433	Q9H0B6	2	1	11.5066	0.019447	0.0218775	1.15986	0.68413	CTRL	COVID	Kinesin light chain 2 OS=Homo sapiens OX=9606 GN=KLC2 PE=1 SV=1	3500.68	2737.01	3357.16	3809.84	2639.66	3294.28	3291.21	2531.18	3197.78	3584.04	4127.54	3642.22	3210.22	2962.18	3740.69	4112.89	3763.94	3748.44	3150.98	3654.68	0.862175	-0.213948	1.71115	KLC2
434	Q9HCH3	6	1	33.4462	0.0194965	0.0218775	1.08251	0.683714	COVID	CTRL	Copine-5 OS=Homo sapiens OX=9606 GN=CPNE5 PE=1 SV=2	41132.1	35941.2	40928.3	37631.6	40731.7	42677.1	43390.7	41747.5	40804.2	32899.3	38127.5	37291.3	36331	37046.3	37398.1	35535.2	41280.2	41256.5	40553.8	37462.8	1.08251	0.114378	1.71004	CPNE5
435	Q9GZT4	13	6	85.1182	0.0195352	0.0218775	1.09008	0.683388	COVID	CTRL	Serine racemase OS=Homo sapiens OX=9606 GN=SRR PE=1 SV=1	50183.4	54679.2	51489.7	57139.3	58380.5	51335.3	65213.1	54679.9	56221.1	53519	51851	47705.7	55812.4	52840.5	48438.1	51291.1	48302.1	48300.5	55480.2	50895.6	1.09008	0.124431	1.70918	SRR
436	P21281	16	7	101.027	0.0197496	0.0220094	1.06742	0.681594	COVID	CTRL	V-type proton ATPase subunit B_ brain isoform OS=Homo sapiens OX=9606 GN=ATP6V1B2 PE=1 SV=3	121645	117528	123461	116457	126438	124317	130123	134627	137848	109619	119624	119898	111779	120238	121512	112646	117585	128018	125827	117880	1.06742	0.0941266	1.70444	ATP6V1B2
437	Q9NPH2	12	4	86.5044	0.0197909	0.0220094	1.13868	0.68125	COVID	CTRL	Inositol-3-phosphate synthase 1 OS=Homo sapiens OX=9606 GN=ISYNA1 PE=1 SV=1	87957.2	88712.1	87211	91672.8	95632.8	95429.1	87689.1	97169.3	72620	76929.5	87273.4	82173.3	64245	67818.6	80270.5	92468.9	86756.1	68227.7	89343.7	78462.6	1.13868	0.187362	1.70354	ISYNA1
438	Q9Y6W5	7	2	45.5842	0.0198051	0.0220094	1.21366	0.681131	COVID	CTRL	Wiskott-Aldrich syndrome protein family member 2 OS=Homo sapiens OX=9606 GN=WASF2 PE=1 SV=3	76675.2	61182	74265.1	84890.9	79726.3	98899.3	66606.6	63838.7	69583.9	52662.6	52172.5	61656.4	60653.7	55349.8	60197.3	92792.7	63891.6	57341.2	75074.2	61857.5	1.21366	0.279368	1.70322	WASF2
439	Q92823	11	1	81.3998	0.0198325	0.0220094	1.1948	0.680904	COVID	CTRL	Neuronal cell adhesion molecule OS=Homo sapiens OX=9606 GN=NRCAM PE=1 SV=3	299008	244548	260358	340268	235642	304272	277923	238608	241313	242459	191478	175856	239342	193999	213687	304930	241947	240112	271327	227090	1.1948	0.256767	1.70262	NRCAM
440	O43681	2	1	23.2557	0.0198878	0.0220209	1.14878	0.680445	COVID	CTRL	ATPase GET3 OS=Homo sapiens OX=9606 GN=GET3 PE=1 SV=2	12534.3	14958.9	12700.5	14572.1	12652.4	11697.5	14639.5	14225	13351.8	12670.3	10305.7	10273.8	12301.8	12043.2	9835.31	15727.5	11694.8	10766.1	13481.3	11735.4	1.14878	0.200097	1.70141	GET3
441	Q9Y3D6	4	2	31.1806	0.0201078	0.0222144	1.12638	0.678628	CTRL	COVID	Mitochondrial fission 1 protein OS=Homo sapiens OX=9606 GN=FIS1 PE=1 SV=2	10671.4	10421.1	9795.87	9786.08	9196.29	10392.6	10416.6	10551.4	11563.2	10832.9	13146.5	13364.5	10727.9	11593.9	13291.2	11288.2	10706	9570.71	10310.5	11613.5	0.8878	-0.171694	1.69664	FIS1
442	Q8NBJ7	3	1	18.0304	0.0208706	0.0230053	1.10757	0.67244	CTRL	COVID	Inactive C-alpha-formylglycine-generating enzyme 2 OS=Homo sapiens OX=9606 GN=SUMF2 PE=1 SV=2	5273.94	5071.82	5458.48	5050.43	5183.53	5912.01	5425.81	4742.52	4797.2	5141.75	5199.7	5632.66	6491.28	5549.87	5576.14	6887.88	5706.3	5776.67	5212.86	5773.58	0.902881	-0.147392	1.68046	SUMF2
443	P04075	26	8	236.803	0.0210904	0.0231955	1.05359	0.670688	CTRL	COVID	Fructose-bisphosphate aldolase A OS=Homo sapiens OX=9606 GN=ALDOA PE=1 SV=2	302487	318098	299631	343375	311062	335031	344974	303662	326203	342324	348359	321420	329791	346676	348068	340541	326881	335039	320503	337678	0.949137	-0.0753118	1.67592	ALDOA
444	Q13733	17	1	140.992	0.021285	0.0233571	1.06604	0.669148	CTRL	COVID	Sodium/potassium-transporting ATPase subunit alpha-4 OS=Homo sapiens OX=9606 GN=ATP1A4 PE=1 SV=3	87967.5	90257.6	88900.9	88948.3	88251	87786.8	107387	97356.6	96090.2	98958.5	106193	97938.7	94154.1	98236.4	95600.6	100330	96104	100441	92549.5	98661.8	0.938048	-0.0922662	1.67193	ATP1A4
445	P50454	26	19	270.084	0.0213556	0.0233823	1.06967	0.668592	COVID	CTRL	Serpin H1 OS=Homo sapiens OX=9606 GN=SERPINH1 PE=1 SV=2	180315	191759	185856	192429	198218	194680	221482	213557	185898	186406	179434	174116	175431	179509	182875	195598	192558	183359	196022	183254	1.06967	0.097168	1.67049	SERPINH1
447	O75947	10	5	88.2088	0.0216792	0.0236311	1.24162	0.666062	COVID	CTRL	ATP synthase subunit d_ mitochondrial OS=Homo sapiens OX=9606 GN=ATP5PD PE=1 SV=3	286338	230700	276116	382628	331565	408256	263851	221030	229216	221346	225047	228656	244721	226297	257903	236837	240469	236687	292189	235329	1.24162	0.31222	1.66396	ATP5PD
448	P09429	18	2	182.991	0.021899	0.023766	1.12333	0.664359	COVID	CTRL	High mobility group protein B1 OS=Homo sapiens OX=9606 GN=HMGB1 PE=1 SV=3	637179	561182	606241	712094	611712	717424	649193	570874	558468	512144	538554	470198	545125	511340	595526	615320	574807	643835	624930	556317	1.12333	0.167788	1.65958	HMGB1
449	Q9Y623	9	1	46.6335	0.0218999	0.023766	1.0501	0.664352	CTRL	COVID	Myosin-4 OS=Homo sapiens OX=9606 GN=MYH4 PE=2 SV=2	90107.7	88423.3	91090.6	85426.4	85475.1	85670.4	86844.3	80789.9	79297	83808.2	91348.9	89161.7	93641.8	89140.1	94409.7	89629.5	88506.7	92211.5	85902.7	90206.5	0.95229	-0.0705266	1.65956	MYH4
450	P55735	8	2	51.7376	0.0221258	0.0239582	1.16675	0.662615	COVID	CTRL	Protein SEC13 homolog OS=Homo sapiens OX=9606 GN=SEC13 PE=1 SV=3	90011.2	94287	96157.4	133696	141126	109118	127780	108354	111029	89982.7	93633.5	89797.1	102201	105363	102429	90305.2	97534.2	95739.6	112395	96331.6	1.16675	0.222502	1.6551	SEC13
451	Q1KMD3	6	4	34.0826	0.0222721	0.0240499	1.0762	0.661497	COVID	CTRL	Heterogeneous nuclear ribonucleoprotein U-like protein 2 OS=Homo sapiens OX=9606 GN=HNRNPUL2 PE=1 SV=1	25589.9	25853	25572.1	27848.6	27795.4	25164	29620.8	28495.6	29278.5	23747.8	24486.3	23827.7	24620.5	27543.1	24206.7	26519.8	25315.6	27587.4	27246.4	25317.2	1.0762	0.10595	1.65224	HNRNPUL2
452	P28074	9	3	56.865	0.0223086	0.0240499	1.07875	0.66122	CTRL	COVID	Proteasome subunit beta type-5 OS=Homo sapiens OX=9606 GN=PSMB5 PE=1 SV=3	40615.7	39811.6	41135.5	41134.3	40168	41182	51929.6	44493.1	46809.1	47173.9	48196.9	45898.7	47234.6	45585.3	48181.7	45755.4	44160.4	45589.7	43031	46419.6	0.927	-0.109359	1.65153	PSMB5
453	P35244	3	2	23.7693	0.022467	0.0241676	1.09075	0.660017	COVID	CTRL	Replication protein A 14 kDa subunit OS=Homo sapiens OX=9606 GN=RPA3 PE=1 SV=1	27674.3	30109.3	27779.4	28422	29919.8	25352.6	34657	27990.1	28327.6	27352.7	26831.3	25892	26779.9	28050.5	23718.4	28271.3	25524.4	26160.2	28914.7	26509	1.09075	0.125321	1.64846	RPA3
454	Q15165;P27169	12	6	109.09	0.0227627	0.0244321	1.06702	0.65779	COVID	CTRL	Serum paraoxonase/arylesterase 2 OS=Homo sapiens OX=9606 GN=PON2 PE=1 SV=4	83619	87597.1	85294.9	87181.2	90208.6	83923.5	99325.5	93924	97138.7	83452.5	89995	85040.8	81949.9	89683.3	81419.1	81393.7	80087.6	84426.7	89801.4	84161	1.06702	0.0935867	1.64278	PON2
455	Q9Y333	2	2	14.2894	0.0229391	0.0245677	1.16248	0.656472	COVID	CTRL	U6 snRNA-associated Sm-like protein LSm2 OS=Homo sapiens OX=9606 GN=LSM2 PE=1 SV=1	2544.29	2896.27	2987.31	2191.07	3176.3	2952.47	3557.57	3246.41	3006.53	2553.49	2478.39	2480.37	2689.02	2327	2167.66	3126.41	2630.37	2393.45	2950.91	2538.46	1.16248	0.217206	1.63942	LSM2
456	Q15257	11	8	70.992	0.0230938	0.0246795	1.07296	0.655322	CTRL	COVID	Serine/threonine-protein phosphatase 2A activator OS=Homo sapiens OX=9606 GN=PTPA PE=1 SV=3	46851.1	47063.4	46612.9	47149.4	45183.2	48850.1	57254.5	50964.9	51476	53543.3	53811	51917.8	53307.7	51899.5	56982	50765.3	53138.7	48243.8	49045	52623.2	0.932004	-0.101592	1.63651	PTPA
457	Q96A33	4	2	27.8396	0.023157	0.0246933	1.66205	0.654854	COVID	CTRL	Coiled-coil domain-containing protein 47 OS=Homo sapiens OX=9606 GN=CCDC47 PE=1 SV=1	9254.76	8791.81	8331.62	21064.2	20087.7	17580.4	7304.28	7759.44	6175.83	8705.36	8380.55	8034.6	7271.48	6737.39	6796.12	6212	6413.22	5436.54	11816.7	7109.7	1.66205	0.732964	1.63532	CCDC47
459	P30153	30	10	265.318	0.0234319	0.0248782	1.09776	0.65283	COVID	CTRL	Serine/threonine-protein phosphatase 2A 65 kDa regulatory subunit A alpha isoform OS=Homo sapiens OX=9606 GN=PPP2R1A PE=1 SV=4	328663	308732	328590	355805	383915	397452	322891	308594	299903	284960	321288	305202	293403	307309	323742	310770	308789	308842	337171	307145	1.09776	0.134562	1.63019	PPP2R1A
460	Q9UBQ0	2	1	12.4187	0.0235469	0.0249463	1.20476	0.651988	CTRL	COVID	Vacuolar protein sorting-associated protein 29 OS=Homo sapiens OX=9606 GN=VPS29 PE=1 SV=1	4644.3	3404.07	4869.35	4883.63	3818.07	5942.9	4427.44	4131.62	4458.38	4944.91	6395.18	4907.24	5641.34	3883.12	5506.89	5455.38	5532.86	6621.79	4508.86	5432.08	0.830043	-0.268741	1.62807	VPS29
461	P40227	31	15	290.729	0.0236733	0.0250262	1.05646	0.651067	CTRL	COVID	T-complex protein 1 subunit zeta OS=Homo sapiens OX=9606 GN=CCT6A PE=1 SV=3	154204	145063	150128	156830	147650	155831	166164	159101	145812	151199	171675	161723	163739	165457	173382	162410	157557	151591	153420	162082	0.946561	-0.079232	1.62574	CCT6A
462	P10155	30	15	203.77	0.0241961	0.0255239	1.10981	0.647296	COVID	CTRL	60 kDa SS-A/Ro ribonucleoprotein OS=Homo sapiens OX=9606 GN=RO60 PE=1 SV=2	185056	188155	174577	209798	221323	227389	225346	207258	207035	173901	174077	168995	174044	190366	178111	210256	183204	210341	205104	184811	1.10981	0.150309	1.61625	RO60
463	Q9NRW1	14	5	129.672	0.0244983	0.0257872	1.08963	0.645145	CTRL	COVID	Ras-related protein Rab-6B OS=Homo sapiens OX=9606 GN=RAB6B PE=1 SV=1	88187.2	84689.7	83226.1	84208.8	82188.8	77219.6	97680.7	95853.7	102331	90028.2	96370.6	100313	101368	102414	99323.6	96722	90239.5	90112.5	88398.3	96321.3	0.917744	-0.123836	1.61086	RAB6B
464	P00387	16	7	125.179	0.0249637	0.0262208	1.06103	0.641872	CTRL	COVID	NADH-cytochrome b5 reductase 3 OS=Homo sapiens OX=9606 GN=CYB5R3 PE=1 SV=3	94356.9	98565.4	92252	98391	100067	94844.1	114248	102772	99987.2	103610	103693	100734	111119	109293	107683	109950	103740	100312	99498.2	105570	0.942483	-0.0854614	1.60269	CYB5R3
465	Q9UEW8	2	2	16.641	0.0252233	0.0264368	1.27495	0.640067	CTRL	COVID	STE20/SPS1-related proline-alanine-rich protein kinase OS=Homo sapiens OX=9606 GN=STK39 PE=1 SV=3	11420.3	8380.53	9912.63	9908.79	7750.61	10512.9	8367.59	7221.82	9289.59	9973.6	15008.9	13232.8	11074.5	10597.1	12660.3	13255.7	12965.1	6753.11	9196.09	11724.6	0.784344	-0.350441	1.5982	STK39
466	P23396	15	10	129.404	0.0254157	0.0265609	1.07954	0.638739	COVID	CTRL	40S ribosomal protein S3 OS=Homo sapiens OX=9606 GN=RPS3 PE=1 SV=2	102199	92371.9	90431.1	117112	101352	103190	105839	97549.2	104409	93045.4	85442.5	89190	98588	95967.4	93629.4	99599.6	93924.1	97689.4	101606	94119.5	1.07954	0.110419	1.5949	RPS3
467	P10515	2	1	11.33	0.0254499	0.0265609	1.2016	0.638503	COVID	CTRL	Dihydrolipoyllysine-residue acetyltransferase component of pyruvate dehydrogenase complex_ mitochondrial OS=Homo sapiens OX=9606 GN=DLAT PE=1 SV=3	3739.7	4267.76	3301.87	4142.81	4077.36	2901.22	3771.84	5128.81	3961.8	3147.76	3785.82	2768.67	3302.19	3819.9	2834.85	3744.96	3469.05	2498.6	3921.47	3263.53	1.2016	0.264958	1.59431	DLAT
469	P07355	52	17	531.203	0.0259043	0.0269206	1.05676	0.635399	CTRL	COVID	Annexin A2 OS=Homo sapiens OX=9606 GN=ANXA2 PE=1 SV=2	952866	998346	966346	1.08347e+06	983471	997841	1.08622e+06	968548	964548	1.03785e+06	1.00665e+06	984112	1.05511e+06	1.03613e+06	1.05786e+06	1.12463e+06	1.07759e+06	1.13264e+06	1.00018e+06	1.05695e+06	0.94629	-0.0796457	1.58663	ANXA2
470	P61077;P62837	1	1	6.5635	0.0261796	0.0270993	4.44131	0.63354	CTRL	COVID	Ubiquitin-conjugating enzyme E2 D3 OS=Homo sapiens OX=9606 GN=UBE2D3 PE=1 SV=1	100.387	104.613	26.7613	225.423	178.404	3.94062	625.867	91.956	29.974	151.657	1674.45	829.581	25.7302	107.005	660.965	1188.94	1108.65	414.572	154.147	684.616	0.225159	-2.15099	1.58204	UBE2D3
471	Q9H299	2	1	19.6355	0.0261868	0.0270993	1.17877	0.633492	COVID	CTRL	SH3 domain-binding glutamic acid-rich-like protein 3 OS=Homo sapiens OX=9606 GN=SH3BGRL3 PE=1 SV=1	18582.6	22216	21556.7	18957.6	21264.4	19358.2	28913.2	17123.7	22622.4	18757.2	17692.4	16398.1	23222.1	17752.8	14967.5	19120	16119.7	17660.3	21177.2	17965.6	1.17877	0.237278	1.58192	SH3BGRL3
472	P49189	15	8	110.949	0.0263015	0.0271189	1.27972	0.632722	COVID	CTRL	4-trimethylaminobutyraldehyde dehydrogenase OS=Homo sapiens OX=9606 GN=ALDH9A1 PE=1 SV=3	317491	340709	314057	596818	376563	364061	401070	388297	352494	263524	267920	250789	242709	280934	215965	508094	358935	308257	383507	299681	1.27972	0.355825	1.58002	ALDH9A1
473	P26232	35	10	220.494	0.0263163	0.0271189	1.06088	0.632622	CTRL	COVID	Catenin alpha-2 OS=Homo sapiens OX=9606 GN=CTNNA2 PE=1 SV=5	281435	292032	287157	305677	285054	287814	345998	315977	308432	300650	330200	308342	326306	332103	322868	318170	311590	324305	301064	319393	0.942614	-0.0852606	1.57978	CTNNA2
474	Q9UHD8	10	8	80.0807	0.0269528	0.0277166	1.0777	0.628398	CTRL	COVID	Septin-9 OS=Homo sapiens OX=9606 GN=SEPTIN9 PE=1 SV=2	25679	26157.2	27394.9	25375.2	27378	24202.1	31590.4	27140.3	25709.9	28075.2	30015.5	30058.8	28642.4	26280	26832.9	30904.1	28394.1	30120	26736.3	28813.7	0.927905	-0.107951	1.5694	SEPTIN9
475	Q16836	8	4	53.5677	0.0272414	0.0279547	1.06902	0.626509	CTRL	COVID	Hydroxyacyl-coenzyme A dehydrogenase_ mitochondrial OS=Homo sapiens OX=9606 GN=HADH PE=1 SV=3	20395.1	23474.3	22376.2	22911.6	24777.1	23762.9	23560.5	24397.1	22019.5	25601.9	26062.3	23926.9	24625.2	24048.8	26033.7	26152.2	22215	23342.5	23074.9	24667.6	0.935434	-0.0962919	1.56477	HADH
476	Q9UJZ1	14	4	97.4919	0.027586	0.0282493	1.10999	0.624273	COVID	CTRL	Stomatin-like protein 2_ mitochondrial OS=Homo sapiens OX=9606 GN=STOML2 PE=1 SV=1	36678.5	39705.3	34712	37227.3	35486.1	37263.7	33944.3	31543.4	31382.4	26394.8	30444.8	28536	34008.1	32427.5	34609.3	36988.6	33312.4	29715.1	35327	31826.3	1.10999	0.150551	1.55931	STOML2
477	P35270	2	1	10.3914	0.0279138	0.0284716	1.08068	0.622168	CTRL	COVID	Sepiapterin reductase OS=Homo sapiens OX=9606 GN=SPR PE=1 SV=1	21714	23107.1	20273.4	23996.7	23435	22918.4	26880.3	23229.1	23830.1	22552.7	26584.6	24504.9	24987.1	28044.2	25616	24182.3	24933.3	24871.9	23264.9	25141.9	0.925345	-0.111938	1.55418	SPR
479	O75718	4	3	24.8858	0.0295143	0.0300228	1.14125	0.61216	COVID	CTRL	Cartilage-associated protein OS=Homo sapiens OX=9606 GN=CRTAP PE=1 SV=1	36839.1	38240.9	32536.9	28519.5	26542.7	24315.6	32451.3	30366.2	28595.7	28346.9	28291.8	26658.2	25970.2	28513.5	25491.4	28228	27041.8	25408.9	30934.2	27105.6	1.14125	0.190611	1.52997	CRTAP
480	P00338	6	3	46.2885	0.0295627	0.0300228	1.13407	0.611865	CTRL	COVID	L-lactate dehydrogenase A chain OS=Homo sapiens OX=9606 GN=LDHA PE=1 SV=2	78335.6	67813.1	86595.6	71930.4	60993.3	76066.8	83758.2	74095	87914.5	84622.2	82775.5	97667.6	87526.6	84198.7	100656	78372.8	92173.6	71681.6	76389.2	86630.5	0.881781	-0.181507	1.52926	LDHA
481	O95785	8	4	48.1491	0.0296521	0.0300513	1.10569	0.61132	COVID	CTRL	Protein Wiz OS=Homo sapiens OX=9606 GN=WIZ PE=1 SV=2	85122.7	90721.4	84491.5	106441	106022	98624.4	113464	98246.5	101208	85687	83233	79012.9	97719.2	95767.9	93027.2	91513.2	86777	87069.1	98260.1	88867.4	1.10569	0.144952	1.52795	WIZ
482	Q12798	4	1	20.5582	0.0300429	0.0303846	1.12834	0.608951	COVID	CTRL	Centrin-1 OS=Homo sapiens OX=9606 GN=CETN1 PE=1 SV=1	16299.1	16116.6	16395.9	17138.5	15851.4	15104.7	22612	17428.6	16553.2	14518.3	16506.4	13956.8	16973.7	16190.1	13090.9	16450.6	14008.1	14345.1	17055.5	15115.6	1.12834	0.174206	1.52226	CETN1
483	Q9Y2X3	5	1	31.7792	0.0304625	0.0307456	1.09939	0.606436	COVID	CTRL	Nucleolar protein 58 OS=Homo sapiens OX=9606 GN=NOP58 PE=1 SV=1	46703.9	38416.9	44341.3	48660	37490.1	42735.8	49112.9	39074.6	45381.7	37590.2	38564.2	40834.3	43119	37858.9	42738.5	37936.5	39861.3	37984	43546.4	39609.7	1.09939	0.1367	1.51623	NOP58
484	Q92769	4	1	27.3599	0.0305824	0.0308032	1.09286	0.605723	CTRL	COVID	Histone deacetylase 2 OS=Homo sapiens OX=9606 GN=HDAC2 PE=1 SV=2	35436	35720.9	34939.6	34585.3	35315.3	38856.8	42558.7	39968	35292.5	39353.3	46212.3	41059.1	40426.5	42072.8	44005.8	37519.5	35426.2	37489.9	36963.7	40396.2	0.91503	-0.12811	1.51453	HDAC2
485	Q9H0Q0	3	2	20.758	0.0306653	0.0308235	1.21392	0.605231	COVID	CTRL	CYFIP-related Rac1 interactor A OS=Homo sapiens OX=9606 GN=CYRIA PE=2 SV=1	14571.5	19233.8	16497.6	13091.1	13690.5	13001.1	19071.3	21466.8	19704.4	15101.8	12595.2	13028.8	11751.6	12292.7	12122.2	16620.4	14682.3	15641.9	16703.1	13759.7	1.21392	0.279673	1.51335	CYRIA
486	P61019	13	4	115.374	0.0308999	0.0309957	1.10396	0.603844	COVID	CTRL	Ras-related protein Rab-2A OS=Homo sapiens OX=9606 GN=RAB2A PE=1 SV=1	74799.5	77636	71996.2	75827.7	79741.2	71501	95193.8	87414.9	90653.9	69310.1	69370.4	66700	72319.9	79190.8	69802.7	78169.4	72939.6	78708.2	80529.4	72945.7	1.10396	0.142692	1.51004	RAB2A
487	P12814	70	31	627.06	0.0320078	0.0320415	1.13254	0.597411	COVID	CTRL	Alpha-actinin-1 OS=Homo sapiens OX=9606 GN=ACTN1 PE=1 SV=2	819794	857001	793390	1.13597e+06	921821	883815	970377	885134	826703	744140	763181	685235	756083	791792	730139	1.03458e+06	843972	797669	899334	794088	1.13254	0.179559	1.49474	ACTN1
488	P42166	7	2	41.5565	0.0321597	0.0320748	1.08736	0.596542	CTRL	COVID	Lamina-associated polypeptide 2_ isoform alpha OS=Homo sapiens OX=9606 GN=TMPO PE=1 SV=2	39352.5	38932.8	39640	44061.2	34673.3	40879.3	41570.8	41329.8	37327.6	44571.7	48935.6	44561.2	43609.7	38550.6	44186.6	45679.5	40495.3	38430.8	39751.9	43224.5	0.919661	-0.120826	1.49269	TMPO
489	Q9Y6E0	3	1	18.7709	0.0321718	0.0320748	1.26914	0.596473	COVID	CTRL	Serine/threonine-protein kinase 24 OS=Homo sapiens OX=9606 GN=STK24 PE=1 SV=1	25820.4	41816.2	36305.8	24073.4	47003.9	37958.4	37279.1	48316.1	35375	34069.8	36665.1	31091.8	21970.8	25632.8	25240.4	30860.7	30647.5	26951.2	37105.4	29236.7	1.26914	0.343848	1.49252	STK24
490	P00441	15	8	112.427	0.032265	0.0321025	1.08264	0.595943	COVID	CTRL	Superoxide dismutase [Cu-Zn] OS=Homo sapiens OX=9606 GN=SOD1 PE=1 SV=2	190994	230624	217447	211415	202185	211627	251327	219098	228340	204401	217036	200180	208462	213176	191704	195675	177654	204929	218118	201468	1.08264	0.114552	1.49127	SOD1
492	Q9UNK0	2	1	16.4812	0.0325767	0.0322716	1.18569	0.594177	CTRL	COVID	Syntaxin-8 OS=Homo sapiens OX=9606 GN=STX8 PE=1 SV=2	2788.66	3557.98	2794.26	2220.87	2469	2749.48	3885.8	3808.19	2312.35	3622.33	3586.39	3635.24	3437.91	3529.96	4305.82	3298.64	3229.52	2877.63	2954.06	3502.6	0.843391	-0.245727	1.48709	STX8
494	P28288	13	7	76.6924	0.0327525	0.0323252	1.21709	0.593188	COVID	CTRL	ATP-binding cassette sub-family D member 3 OS=Homo sapiens OX=9606 GN=ABCD3 PE=1 SV=1	49015.6	55729.4	50261.9	76329.2	65148.2	59925.9	44029.1	40317.4	41610.2	42054.9	38056.2	43476.9	45250.3	43781	42695.1	42832.9	49597.1	48584.3	53596.3	44036.5	1.21709	0.283433	1.48476	ABCD3
496	Q7L1Q6	4	3	26.8962	0.0339361	0.0333591	1.11506	0.586636	COVID	CTRL	Basic leucine zipper and W2 domain-containing protein 1 OS=Homo sapiens OX=9606 GN=BZW1 PE=1 SV=1	4533.29	4959	4505.22	5914.91	5146.13	5400.87	5521.95	5498.3	5302.69	4787.05	4643.69	4126.27	5772.4	4867.94	4006.15	4937.08	4544.15	4270.31	5198.04	4661.67	1.11506	0.15712	1.46934	BZW1
497	P82979	5	1	29.5397	0.0340152	0.0333701	1.07644	0.586205	CTRL	COVID	SAP domain-containing ribonucleoprotein OS=Homo sapiens OX=9606 GN=SARNP PE=1 SV=3	41854.2	39309.1	40190.7	39705.3	39618	41831.6	50364	43927.8	45423.4	43348.3	48754.4	46061	46795.2	46324.8	49105.5	42561.2	42642.1	45849.5	42469.3	45715.8	0.928986	-0.106271	1.46833	SARNP
498	O00425	19	6	119.524	0.0341388	0.0334244	1.05461	0.585533	COVID	CTRL	Insulin-like growth factor 2 mRNA-binding protein 3 OS=Homo sapiens OX=9606 GN=IGF2BP3 PE=1 SV=2	71149.2	70506.4	67191.2	76184.5	76824	70971	81456.7	73914.2	74693.9	67775.8	66382.2	68579.9	70087.8	74790.4	71816.9	68987.3	68435.4	71709.8	73654.6	69840.6	1.05461	0.0767085	1.46675	IGF2BP3
499	Q13813	160	71	1192.65	0.0343351	0.0335497	1.04915	0.58447	COVID	CTRL	Spectrin alpha chain_ non-erythrocytic 1 OS=Homo sapiens OX=9606 GN=SPTAN1 PE=1 SV=3	1.68888e+06	1.65306e+06	1.61841e+06	1.71233e+06	1.66645e+06	1.65699e+06	1.96771e+06	1.70739e+06	1.6995e+06	1.62708e+06	1.64932e+06	1.59949e+06	1.65477e+06	1.66703e+06	1.64445e+06	1.63508e+06	1.55295e+06	1.62052e+06	1.70786e+06	1.62785e+06	1.04915	0.0692168	1.46426	SPTAN1
500	Q9NRR5	5	1	27.161	0.0350297	0.0341603	1.09246	0.58075	CTRL	COVID	Ubiquilin-4 OS=Homo sapiens OX=9606 GN=UBQLN4 PE=1 SV=2	11520.8	12153.4	10745.8	11509.3	9795.65	11141.6	13899.2	12898.4	13437.5	13622.8	13871	12959.9	12991	13475	12965.4	12689.7	11933.3	12496.3	11900.2	13000.5	0.915363	-0.127583	1.45556	UBQLN4
501	Q5JQF8	4	1	24.1599	0.0351985	0.0342569	1.07606	0.579854	COVID	CTRL	Polyadenylate-binding protein 1-like 2 OS=Homo sapiens OX=9606 GN=PABPC1L2A PE=2 SV=1	23698.5	26296.4	24696.6	25058	27709.6	24189.5	30445.4	25087.1	25941.7	23711.4	22903.3	22593.7	24875.8	26079.9	22801.9	23998.8	23820.5	25858.7	25902.6	24071.6	1.07606	0.105764	1.45348	PABPC1L2A
503	Q9UBE0	4	2	28.1647	0.0358898	0.0347916	1.18628	0.576227	CTRL	COVID	SUMO-activating enzyme subunit 1 OS=Homo sapiens OX=9606 GN=SAE1 PE=1 SV=1	12764	12418.1	17328.6	11304.4	15784.3	14498.3	12821.9	12786.2	11869	16417.3	15700.8	21631.9	19030.6	12498.1	16280.8	13685.9	14637.9	14339	13508.3	16024.7	0.842968	-0.246449	1.44503	SAE1
504	Q00688	4	2	52.8255	0.0364856	0.0352994	1.05813	0.573147	CTRL	COVID	Peptidyl-prolyl cis-trans isomerase FKBP3 OS=Homo sapiens OX=9606 GN=FKBP3 PE=1 SV=1	37776.4	35258.7	38320.4	35328.4	35501.6	35807.3	39734.3	33522.7	34807.4	36344.2	37347.2	39387	37018.9	36549.7	38948.7	41668.8	36737.1	41009	36228.6	38334.5	0.945064	-0.0815158	1.43788	FKBP3
505	O60831	4	2	30.9826	0.0368852	0.0355674	1.27575	0.571105	CTRL	COVID	PRA1 family protein 2 OS=Homo sapiens OX=9606 GN=PRAF2 PE=1 SV=1	11191.6	8279.18	18048.7	9703.03	11060.8	13039.3	8762.16	11146	9185.09	13777.3	13177	19735.9	14245.5	8694.57	13724.3	12822	17461.2	14468.1	11157.3	14234	0.783851	-0.351349	1.43315	PRAF2
506	P61960	3	2	27.11	0.0369077	0.0355674	1.1081	0.570991	COVID	CTRL	Ubiquitin-fold modifier 1 OS=Homo sapiens OX=9606 GN=UFM1 PE=1 SV=1	10080.6	10888.3	9552.42	10672.7	10255.5	9465.65	12444.5	12315.4	10643.9	10295.3	9976.79	9538.7	10979.2	10607	8961.96	9475.68	8252.15	8836.13	10702.1	9658.1	1.1081	0.148085	1.43288	UFM1
507	P35222	18	6	125.74	0.0371632	0.0357016	1.13715	0.569695	CTRL	COVID	Catenin beta-1 OS=Homo sapiens OX=9606 GN=CTNNB1 PE=1 SV=1	162501	142659	132841	172767	174007	148547	189939	165437	170220	178172	192501	204083	188439	163796	225510	146748	187436	172325	162102	184334	0.879391	-0.185424	1.42989	CTNNB1
508	Q96AY3	8	3	42.75	0.0371925	0.0357016	1.09078	0.569548	COVID	CTRL	Peptidyl-prolyl cis-trans isomerase FKBP10 OS=Homo sapiens OX=9606 GN=FKBP10 PE=1 SV=1	34720.4	33108.3	34604.5	40859.1	41759.2	42444.3	42900.3	41889.8	37752.8	33995.9	34105.7	34440.9	35825.6	37618.1	35582.9	35085.8	37913.2	36338.3	38893.2	35656.3	1.09078	0.125362	1.42955	FKBP10
509	Q99733	9	3	82.9982	0.0374343	0.0358059	1.1012	0.568329	CTRL	COVID	Nucleosome assembly protein 1-like 4 OS=Homo sapiens OX=9606 GN=NAP1L4 PE=1 SV=1	48496.4	46841.3	47225.5	52434.2	44745.5	54294.7	52897.8	50159.3	54454.7	52657.8	57179.4	54342.2	44884.9	51765.2	60328.3	53189.2	60244.7	62653.5	50172.2	55249.5	0.908102	-0.139074	1.42673	NAP1L4
510	P07954	11	5	71.6815	0.0374471	0.0358059	1.08389	0.568265	COVID	CTRL	Fumarate hydratase_ mitochondrial OS=Homo sapiens OX=9606 GN=FH PE=1 SV=3	48676	46979.4	47812.2	54535.1	54706.5	54149.7	55915.6	50397.1	52045.1	43009.2	48722.2	44743.3	46094.1	44187.8	46403.9	57579.5	49597.4	48871.6	51690.7	47689.9	1.08389	0.116222	1.42658	FH
511	Q9UHG3	2	1	11.4023	0.0375662	0.0358499	1.10646	0.567668	COVID	CTRL	Prenylcysteine oxidase 1 OS=Homo sapiens OX=9606 GN=PCYOX1 PE=1 SV=3	6700.22	7083.34	6480.32	7051.81	6924.32	6356.13	8816.22	8215.62	7708.69	6966.55	6633.04	6838.66	7061.33	6770.18	6548.27	6474.63	5958.47	5799.01	7259.63	6561.13	1.10646	0.145953	1.4252	PCYOX1
512	Q01813	35	11	242.432	0.0387543	0.0369119	1.46862	0.561796	COVID	CTRL	ATP-dependent 6-phosphofructokinase_ platelet type OS=Homo sapiens OX=9606 GN=PFKP PE=1 SV=2	288765	351918	321339	498232	620716	604454	247718	221231	221476	272010	266135	270934	252305	267579	247379	254167	236488	231654	375094	255406	1.46862	0.554462	1.41168	PFKP
513	P67809	13	7	130.988	0.0390035	0.0370258	1.07711	0.560584	COVID	CTRL	Y-box-binding protein 1 OS=Homo sapiens OX=9606 GN=YBX1 PE=1 SV=3	113404	103417	98946.4	117369	101042	100872	108310	102238	95078.8	109895	101232	100269	95136.8	92523.4	103360	91876.7	92340.7	86701.8	104520	97037.1	1.07711	0.107166	1.4089	YBX1
514	P50993	36	14	267.907	0.0390249	0.0370258	1.05441	0.56048	COVID	CTRL	Sodium/potassium-transporting ATPase subunit alpha-2 OS=Homo sapiens OX=9606 GN=ATP1A2 PE=1 SV=1	217111	215062	218159	219110	217581	219185	262783	236824	234978	212957	219015	213617	214821	212572	220516	218695	212969	210313	226755	215053	1.05441	0.0764421	1.40866	ATP1A2
515	P09211	25	15	265.459	0.0392067	0.0371265	1.08431	0.5596	COVID	CTRL	Glutathione S-transferase P OS=Homo sapiens OX=9606 GN=GSTP1 PE=1 SV=2	482826	514240	464165	533770	520021	481768	626980	545126	541824	516469	510174	475120	483183	512367	465004	462132	437259	482733	523413	482716	1.08431	0.116777	1.40664	GSTP1
516	Q14194	38	14	410.649	0.0423471	0.040023	1.0475	0.544934	CTRL	COVID	Dihydropyrimidinase-related protein 1 OS=Homo sapiens OX=9606 GN=CRMP1 PE=1 SV=1	516306	512887	495072	515626	515261	518309	596080	537663	540969	552562	560619	546972	563262	551729	582979	556777	549459	509343	527575	552633	0.954656	-0.0669479	1.37318	CRMP1
517	P05556	12	7	82.8982	0.0427525	0.0403285	1.0793	0.54311	COVID	CTRL	Integrin beta-1 OS=Homo sapiens OX=9606 GN=ITGB1 PE=1 SV=2	37349.3	35661.4	37983.7	41182.5	43005.6	40080.4	40763.9	33827.4	33486.7	36825.9	35628	34869.3	37083.9	35696.5	33539.3	37647.1	33160.2	33663.9	38149	35346	1.0793	0.110098	1.36904	ITGB1
518	P08621	4	3	23.4502	0.0431048	0.0405828	1.15259	0.541537	CTRL	COVID	U1 small nuclear ribonucleoprotein 70 kDa OS=Homo sapiens OX=9606 GN=SNRNP70 PE=1 SV=2	5738.94	4773.14	5634.99	5189.67	4209.93	5395.92	5328.2	5198.55	6238.22	5692.13	5332.33	6211.38	6204.95	6579.98	7738.74	5503.46	7003.06	4721.18	5300.84	6109.69	0.867612	-0.204878	1.36547	SNRNP70
519	P26038	73	36	622.934	0.0432701	0.0406604	1.05453	0.540803	CTRL	COVID	Moesin OS=Homo sapiens OX=9606 GN=MSN PE=1 SV=3	950244	922005	944506	926881	867834	884032	1.09171e+06	942551	1.00753e+06	1.01776e+06	1.04432e+06	1.02357e+06	994801	1.02504e+06	994526	967143	950863	984829	948588	1.00032e+06	0.948287	-0.0766049	1.36381	MSN
520	Q9H2U2	6	2	39.9724	0.0435429	0.0406908	1.0543	0.539597	CTRL	COVID	Inorganic pyrophosphatase 2_ mitochondrial OS=Homo sapiens OX=9606 GN=PPA2 PE=1 SV=2	34557.9	33621.6	31896.2	32250.1	32649.6	31848.7	37650.9	33782.4	32885.3	36241.5	37170.5	36439.3	35659.2	37027.5	34818.4	32994.3	32187.3	34956.9	33460.3	35277.2	0.948496	-0.0762859	1.36108	PPA2
522	P46109	1	1	5.9663	0.0436623	0.0406908	1.12234	0.539071	CTRL	COVID	Crk-like protein OS=Homo sapiens OX=9606 GN=CRKL PE=1 SV=1	2290.61	2115.51	1882.68	1887.05	1890.62	1519.87	2150.45	2226.78	2725.35	2141.65	2453.31	2240.85	2375.32	2553.08	2407.12	2308.97	2276.09	2218.94	2076.55	2330.59	0.890996	-0.16651	1.35989	CRKL
523	Q9NR31	8	4	53.5821	0.0438002	0.0406908	1.04644	0.538465	CTRL	COVID	GTP-binding protein SAR1a OS=Homo sapiens OX=9606 GN=SAR1A PE=1 SV=1	52129.1	52965.1	53521.3	59067.1	57133.8	58311	61073.3	57608.8	60106.7	57770.4	61524.4	60079.1	56878.5	59691.7	61115	60749.9	58108.8	59770.5	56879.6	59520.9	0.955623	-0.0654867	1.35852	SAR1A
524	P10768	13	3	132.727	0.0440306	0.0407448	1.05163	0.537457	CTRL	COVID	S-formylglutathione hydrolase OS=Homo sapiens OX=9606 GN=ESD PE=1 SV=2	92128.7	83424.6	90624.6	93659.1	94315.2	99218.7	97536.5	95397.2	88530.8	94707	103715	97594.4	93249.3	92704.5	102457	102960	97092.8	93456.3	92759.5	97548.6	0.950906	-0.0726256	1.35625	ESD
525	P17174	12	5	98.4386	0.0441216	0.0407448	1.05998	0.53706	CTRL	COVID	Aspartate aminotransferase_ cytoplasmic OS=Homo sapiens OX=9606 GN=GOT1 PE=1 SV=3	106718	103750	100420	105450	99624.8	109582	118384	110212	104186	110814	129063	114392	110244	113181	114304	108270	103667	111874	106481	112868	0.943413	-0.0840379	1.35535	GOT1
526	P11021	52	27	524.711	0.0441376	0.0407448	1.0467	0.53699	COVID	CTRL	Endoplasmic reticulum chaperone BiP OS=Homo sapiens OX=9606 GN=HSPA5 PE=1 SV=2	865183	854098	816429	884242	841522	872006	988503	840444	893244	814668	850733	819226	810436	848561	851517	875779	813235	821023	872853	833908	1.0467	0.065849	1.35519	HSPA5
527	Q02818	15	6	105.242	0.0441906	0.0407448	1.05344	0.536759	CTRL	COVID	Nucleobindin-1 OS=Homo sapiens OX=9606 GN=NUCB1 PE=1 SV=4	41794.7	39220.9	43415.4	40065.4	40029.3	42830.4	46490.4	40780.3	43121.3	42636.4	45969	45093.6	40570.1	44406.8	46110.3	41618.4	46315.2	45214.9	41972	44215	0.949272	-0.0751067	1.35467	NUCB1
528	P13637	42	11	296.231	0.0444119	0.040872	1.04352	0.535798	CTRL	COVID	Sodium/potassium-transporting ATPase subunit alpha-3 OS=Homo sapiens OX=9606 GN=ATP1A3 PE=1 SV=3	234219	234351	235388	234628	238933	233099	275828	245848	245993	255500	261341	252385	252047	259927	254684	250469	238834	247888	242032	252564	0.9583	-0.0614515	1.3525	ATP1A3
529	Q9Y4A0	6	2	30.3136	0.0445735	0.0409439	1.11387	0.535099	COVID	CTRL	Jerky protein homolog-like OS=Homo sapiens OX=9606 GN=JRKL PE=2 SV=2	31511.4	31835	37484.7	37546.6	42051.3	38336.5	35154.1	30274.6	33450.4	30981.6	30834.8	33969.4	35089.9	33264.4	31002.5	25281.9	30446.9	34299.6	35293.8	31685.7	1.11387	0.155586	1.35092	JRKL
530	Q16891	32	13	193.162	0.0446936	0.0409775	1.07821	0.53458	CTRL	COVID	MICOS complex subunit MIC60 OS=Homo sapiens OX=9606 GN=IMMT PE=1 SV=1	467130	431687	429500	426993	425376	464116	438666	398452	430470	500532	529288	518975	451646	461127	461125	461851	433275	400547	434710	468707	0.927466	-0.108634	1.34975	IMMT
531	P23246	38	12	326.166	0.0447982	0.0409968	1.07523	0.53413	CTRL	COVID	Splicing factor_ proline- and glutamine-rich OS=Homo sapiens OX=9606 GN=SFPQ PE=1 SV=2	436957	410551	450656	419474	396078	438051	390987	361269	359626	430132	478933	480501	417745	406476	452281	421186	432394	419624	407072	437697	0.930032	-0.104648	1.34874	SFPQ
532	Q14344	18	7	130.324	0.0455667	0.0416224	1.22867	0.53085	COVID	CTRL	Guanine nucleotide-binding protein subunit alpha-13 OS=Homo sapiens OX=9606 GN=GNA13 PE=1 SV=2	432633	495379	435958	569578	567605	537581	694335	737901	770924	391206	400925	350956	484948	559232	467519	550138	508901	552500	582433	474036	1.22867	0.297094	1.34135	GNA13
533	Q9UBB4	12	8	72.337	0.0464283	0.0423306	1.04913	0.52723	COVID	CTRL	Ataxin-10 OS=Homo sapiens OX=9606 GN=ATXN10 PE=1 SV=1	62482.7	60490.6	59994	67279.7	67217.4	62688.9	65549.4	55548.8	60925.9	60804.7	57646.9	60043.6	59466.2	60098.4	58114.3	59167.7	59246.9	61263.3	62464.2	59539.1	1.04913	0.0691911	1.33322	ATXN10
534	P25789	10	7	82.2329	0.0467598	0.0425537	1.05329	0.525853	CTRL	COVID	Proteasome subunit alpha type-4 OS=Homo sapiens OX=9606 GN=PSMA4 PE=1 SV=1	89469.2	93336.3	91586.5	88493.1	91290.4	87874.3	105297	96526.2	95415	92117.5	103804	94533.5	94565.5	103660	104496	96926.1	96684.6	97230.8	93254.2	98224.2	0.949402	-0.0749095	1.33013	PSMA4
535	P27348	34	18	363.645	0.0473036	0.0429688	1.06127	0.523613	COVID	CTRL	14-3-3 protein theta OS=Homo sapiens OX=9606 GN=YWHAQ PE=1 SV=1	529828	533569	463667	548351	484628	482381	502601	529057	520887	481379	492963	452823	512698	527128	486336	430900	464731	480720	510552	481075	1.06127	0.0857949	1.32511	YWHAQ
536	Q9HAV0	10	2	99.4095	0.0473961	0.0429733	1.12396	0.523234	CTRL	COVID	Guanine nucleotide-binding protein subunit beta-4 OS=Homo sapiens OX=9606 GN=GNB4 PE=1 SV=3	196099	183109	188639	169745	171062	161922	210907	175452	170955	215816	240455	224853	206945	179235	222458	198317	184173	157428	180877	203298	0.889714	-0.168587	1.32426	GNB4
537	Q13011	7	3	39.4698	0.0476858	0.0431563	1.04081	0.522052	CTRL	COVID	Delta(3_5)-Delta(2_4)-dienoyl-CoA isomerase_ mitochondrial OS=Homo sapiens OX=9606 GN=ECH1 PE=1 SV=2	65142.1	63121.8	64379.5	63427.9	62221.6	67021	66486.7	63420.6	65862.7	66306.5	71744	72270.6	64592.4	68692	65162.3	67202.6	62172.7	66652.8	64564.9	67199.6	0.960793	-0.057702	1.32161	ECH1
538	Q13200	29	16	233.845	0.0479317	0.0432989	1.06356	0.521053	COVID	CTRL	26S proteasome non-ATPase regulatory subunit 2 OS=Homo sapiens OX=9606 GN=PSMD2 PE=1 SV=3	118011	116855	115124	131183	126591	119741	134765	136750	130467	112280	107040	118327	124911	119357	115199	128635	120213	116022	125499	117998	1.06356	0.0889063	1.31938	PSMD2
539	Q6IQ22	8	1	62.5544	0.0485645	0.0437899	1.08257	0.518505	CTRL	COVID	Ras-related protein Rab-12 OS=Homo sapiens OX=9606 GN=RAB12 PE=1 SV=3	44768.2	43084.7	45421.4	41075.4	42405.8	45647.8	54372.6	50874.2	51956.5	50378.7	54407.1	51829.5	46759.2	53685.4	48563.7	53660.2	46587.8	48381.7	46623	50472.6	0.923729	-0.114459	1.31368	RAB12
540	Q96IZ0	2	1	9.9104	0.0499691	0.0449737	1.08157	0.512954	CTRL	COVID	PRKC apoptosis WT1 regulator protein OS=Homo sapiens OX=9606 GN=PAWR PE=1 SV=1	1870.17	2270.07	2295.94	1884.03	2042.82	2101.18	2093.38	1865.67	1925.26	2217.26	2252.18	2376.54	2102.57	2356.46	2444.74	1994.68	2129.89	1970.9	2038.72	2205.02	0.924582	-0.113127	1.3013	PAWR
541	O95373	13	9	99.667	0.0505246	0.0453904	1.04006	0.510798	CTRL	COVID	Importin-7 OS=Homo sapiens OX=9606 GN=IPO7 PE=1 SV=1	63886.5	60631.3	61920.1	66299.7	66241.1	67779	66122.6	61813.3	61731.2	65514	69247.8	67537.5	67762	65041.6	67882.3	70018.2	64342.9	62167.2	64047.2	66612.6	0.961487	-0.05666	1.2965	IPO7
544	P55145	3	1	16.6046	0.0520942	0.0465447	1.09313	0.504818	CTRL	COVID	Mesencephalic astrocyte-derived neurotrophic factor OS=Homo sapiens OX=9606 GN=MANF PE=1 SV=3	6451.68	5848.35	6530.42	6264.57	5811.9	6850.1	6792.73	6337.57	6620.84	7100.14	6607.34	6984.27	7406.67	7164.3	8237.14	6804.61	7057.22	5502.41	6389.8	6984.9	0.914801	-0.128469	1.28321	MANF
545	P16401	8	6	60.2995	0.0531013	0.0472094	1.13249	0.501067	CTRL	COVID	Histone H1.5 OS=Homo sapiens OX=9606 GN=H1-5 PE=1 SV=3	48462.6	49745.4	54585.7	46680.6	45681.1	54831.7	53587.6	50646.3	53028.8	43523.5	55487	50513.3	50816.9	55302.1	62138	67949.6	68568.2	63534.1	50805.5	57537	0.883007	-0.179504	1.27489	H1-5
546	P67936	35	12	326.191	0.0531305	0.0472094	1.10473	0.500959	COVID	CTRL	Tropomyosin alpha-4 chain OS=Homo sapiens OX=9606 GN=TPM4 PE=1 SV=3	793501	767669	829652	911059	977750	968703	701441	725353	760178	777812	785526	819355	702315	719384	723039	699862	722608	780536	826145	747826	1.10473	0.143692	1.27466	TPM4
547	O43396	5	1	30.3613	0.0532231	0.0472094	1.1012	0.500618	CTRL	COVID	Thioredoxin-like protein 1 OS=Homo sapiens OX=9606 GN=TXNL1 PE=1 SV=3	10751.3	8597.94	9339.86	9723.29	8490.54	10733.7	9480.02	7872.78	7190.44	10678	10562.2	10073.8	9915.56	9186.32	10313	9288.73	9642.77	10835.9	9131.1	10055.1	0.908103	-0.139073	1.2739	TXNL1
548	Q9C0H2	7	2	66.8111	0.0533261	0.0472155	1.08836	0.500238	CTRL	COVID	Protein tweety homolog 3 OS=Homo sapiens OX=9606 GN=TTYH3 PE=1 SV=3	119461	103601	118886	123433	103759	123071	133329	115368	123922	121444	128068	135484	136074	129767	151967	119848	124075	112186	118315	128768	0.918818	-0.122149	1.27306	TTYH3
549	P07197	40	14	307.8	0.053809	0.0475571	1.126	0.49847	COVID	CTRL	Neurofilament medium polypeptide OS=Homo sapiens OX=9606 GN=NEFM PE=1 SV=3	391815	365899	368841	490762	463927	505734	386337	327109	358426	369527	361265	366719	359479	349700	381720	365936	354013	341068	406539	361048	1.126	0.171203	1.26915	NEFM
550	Q8N0W4;Q8NFZ3;Q9NZ94	2	1	8.3092	0.0542708	0.0478716	1.06549	0.496791	CTRL	COVID	Neuroligin-4_ X-linked OS=Homo sapiens OX=9606 GN=NLGN4X PE=1 SV=1	9483.02	9014	9262.47	8834.99	8979.89	9978.83	10964	9928.03	9198.98	10073	10864.2	9993.26	10884.8	8993.02	10335.4	10634.4	9687.5	9787.42	9516.03	10139.2	0.938536	-0.0915163	1.26543	NLGN4X
551	P31948	48	32	415.579	0.05436	0.0478716	1.07364	0.496469	COVID	CTRL	Stress-induced-phosphoprotein 1 OS=Homo sapiens OX=9606 GN=STIP1 PE=1 SV=1	788316	704186	734001	845928	757442	775203	867484	771523	788758	671814	676665	703396	742626	734711	746274	880252	706383	688320	781427	727827	1.07364	0.102515	1.26472	STIP1
552	Q9NQ88	2	1	12.2387	0.0545545	0.0479568	1.20564	0.495767	CTRL	COVID	Fructose-2_6-bisphosphatase TIGAR OS=Homo sapiens OX=9606 GN=TIGAR PE=1 SV=1	2382.92	2635.9	2805.23	2590.17	2799.47	2430.89	2394.42	3846.76	3042.51	2445.03	4188.34	3776.49	2627.62	2477.31	3249.6	3890.67	3706.25	3693.16	2769.81	3339.39	0.829436	-0.269798	1.26317	TIGAR
553	P54652	41	14	320.979	0.0557568	0.048832	1.06119	0.491479	COVID	CTRL	Heat shock-related 70 kDa protein 2 OS=Homo sapiens OX=9606 GN=HSPA2 PE=1 SV=1	716039	677735	672895	720804	665222	681982	845754	687973	762491	713145	673361	681779	659688	671750	685041	680077	646502	648711	714544	673339	1.06119	0.0856889	1.2537	HSPA2
554	Q7L099	17	8	94.8005	0.0557972	0.048832	1.24889	0.491337	COVID	CTRL	Protein RUFY3 OS=Homo sapiens OX=9606 GN=RUFY3 PE=1 SV=1	290133	281404	254671	416810	391409	435684	230103	218285	228408	255806	234034	252892	237970	234021	243890	257661	247415	235791	305212	244387	1.24889	0.320645	1.25339	RUFY3
555	O15260	10	3	78.5553	0.0558487	0.048832	1.07708	0.491155	COVID	CTRL	Surfeit locus protein 4 OS=Homo sapiens OX=9606 GN=SURF4 PE=1 SV=3	29817.3	30365.2	28119.6	33489.8	28653.5	26303.2	31786.8	31183.8	27365.7	27501.6	27222.8	27094.5	27713.9	24124.4	27185.1	32488.3	27560.6	27080.6	29676.1	27552.4	1.07708	0.107123	1.25299	SURF4
556	P09471	8	2	63.5262	0.0567053	0.0494926	1.09402	0.488157	CTRL	COVID	Guanine nucleotide-binding protein G(o) subunit alpha OS=Homo sapiens OX=9606 GN=GNAO1 PE=1 SV=4	60412.2	66549.1	62698.6	58041.7	62688.2	60850.1	78513.2	67551.1	71829.2	69892.8	77471.2	68892.5	69982.2	86713.8	73206.7	67949.9	65458.3	64957.9	65459.3	71613.9	0.914058	-0.129643	1.24638	GNAO1
[truncated: 645 more rows]

## Sheet: SH-SY5Y
	Accession	Peptide count	Unique peptides	Confidence score	Anova (p)	q Value	Max fold change	Power	Highest mean condition	Lowest mean condition	Description	VCC_SH_S1_CTRL.CTRL	VCC_SH_S1_CTRL_2.CTRL	VCC_SH_S4_CTRL.CTRL	VCC_SH_S4_CTRL_2.CTRL	VCC_SH_S7_CTRL.CTRL	VCC_SH_S7_CTRL_2.CTRL	VCC_SH_S19_CTRL.CTRL	VCC_SH_S10_Cov1.COVID	VCC_SH_S10_Cov1_2_06012021.COVID	VCC_SH_S13_Cov2.COVID	VCC_SH_S13_Cov2_2_06012021.COVID	VCC_SH_S16_Cov3.COVID	VCC_SH_S16_Cov3_2_06012021.COVID	VCC_SH_S22_Cov4.COVID	VCC_SH_S22_Cov4_2_06012021.COVID	mean CTRL	mean COVID	fc	log2(fc)	-log10(p)	gene name
[truncated: 1,218 more rows]

[truncated: 6 more sheets: CACO-2, Monocytes, T-Cell, Hepatocytes, Visceral Adipocytes, Subcutaneous Adipocytes]
